# Supplementary material for: Genome-wide analysis of the SBT gene family involved in drought tolerance in cotton
Source: Front Plant Sci. 2023 Jan 11;13:1097732. doi: 10.3389/fpls.2022.1097732 (PMC9875013; doi:10.3389/fpls.2022.1097732)
Supplement: Supplementary file 1 [file Table_1.xlsx]

## Sheet: Sheet1
Table S1. Physicochemical properties of GhSBT
Gene	Gene ID	Protein Length (aa)	Molecular Weight (kDa)	Isoelectric Point	Subcellular localization
GhSBT1A	GH_A01G1785	162	16.655	6.231	chlo
GhSBT2A	GH_A01G1786	158	16.511	5.077	cyto
GhSBT3A	GH_A02G0895	766	81.248	7.063	plas
GhSBT4A	GH_A02G1057	765	82.266	9.293	chlo
GhSBT5A	GH_A03G0086	812	87.226	8.36	extr
GhSBT6A	GH_A03G0316	773	83.779	7.275	chlo
GhSBT7A	GH_A04G0028	774	83.324	9.624	chlo
GhSBT8A	GH_A05G0239	1038	116.48	6.944	plas
GhSBT9A	GH_A05G1127	847	90.816	7.201	extr
GhSBT10A	GH_A05G1412	768	81.321	6.657	plas
GhSBT11A	GH_A05G1426	772	81.56	8.66	vacu
GhSBT12A	GH_A05G1842	648	69.054	5.737	cyto
GhSBT13A	GH_A05G2047	750	80.832	5.672	vacu
GhSBT14A	GH_A05G2091	769	80.95	6.784	E.R.
GhSBT15A	GH_A05G4369	805	87.013	7.174	chlo
GhSBT16A	GH_A06G0015	749	79.737	6.447	extr
GhSBT17A	GH_A06G0192	730	79.224	5.666	chlo
GhSBT18A	GH_A06G0198	764	82.471	6.249	extr
GhSBT19A	GH_A06G1349	197	21.762	4.387	cyto
GhSBT20A	GH_A06G1490	778	82.9	9.171	chlo
GhSBT21A	GH_A06G1758	825	87.858	6.679	E.R.
GhSBT22A	GH_A06G1905	737	79.16	7.285	chlo
GhSBT23A	GH_A06G1906	740	79.087	7.494	chlo
GhSBT24A	GH_A07G1662	765	82.877	9.397	vacu
GhSBT25A	GH_A07G2208	769	82.652	9.409	chlo
GhSBT26A	GH_A08G0020	1277	137.024	7.678	extr
GhSBT27A	GH_A08G0021	467	50.634	7.353	chlo
GhSBT28A	GH_A08G0220	832	88.791	8.027	E.R.
GhSBT29A	GH_A08G0296	799	86.23	8.933	extr
GhSBT30A	GH_A08G1546	737	79.264	9.733	vacu
GhSBT31A	GH_A08G2035	778	83.688	5.592	chlo
GhSBT32A	GH_A08G2747	1029	115.151	6.976	plas
GhSBT33A	GH_A08G2798	516	55.349	10.369	chlo
GhSBT34A	GH_A09G0605	778	83.475	8.457	chlo
GhSBT35A	GH_A09G1123	760	81.559	7.571	chlo
GhSBT36A	GH_A09G1549	743	80.585	9.103	extr
GhSBT37A	GH_A10G0054	829	89.282	6.789	extr
GhSBT38A	GH_A10G0344	682	73.477	7.071	mito
GhSBT39A	GH_A10G0518	772	81.529	8.893	chlo
GhSBT40A	GH_A10G0564	771	81.724	6.327	chlo
GhSBT41A	GH_A10G1595	211	23.643	4.84	cyto
GhSBT42A	GH_A10G2490	674	72.507	7.057	nucl
GhSBT43A	GH_A10G2491	2111	226.819	6.337	vacu
GhSBT44A	GH_A11G0863	748	80.328	8.941	chlo
GhSBT45A	GH_A11G1542	770	82.918	8.811	chlo
GhSBT46A	GH_A11G2022	764	83.259	8.404	chlo
GhSBT47A	GH_A11G2313	761	80.599	6.563	chlo
GhSBT48A	GH_A12G0218	767	83.214	5.542	chlo
GhSBT49A	GH_A12G0219	641	69.702	5.8	chlo
GhSBT50A	GH_A12G0234	282	30.994	5.296	chlo
GhSBT51A	GH_A12G1192	775	83.149	8.114	vacu
GhSBT52A	GH_A12G1193	755	81.143	9.468	nucl
GhSBT53A	GH_A12G1194	692	74.19	8.237	chlo
GhSBT54A	GH_A12G2613	776	82.566	8.17	chlo
GhSBT55A	GH_A13G0017	763	82.665	8.051	extr
GhSBT56A	GH_A13G0300	778	83.817	8.271	extr
GhSBT57A	GH_A13G2070	136	15.289	4.678	chlo
GhSBT58A	GH_A13G2196	760	80.845	9.14	extr
GhSBT1D	GH_D02G0907	766	81.264	7.199	plas
GhSBT2D	GH_D03G1001	765	82.278	9.019	chlo
GhSBT3D	GH_D03G1658	773	83.98	7.568	chlo
GhSBT4D	GH_D03G1876	813	87.225	8.363	extr
GhSBT5D	GH_D04G0004	778	83.765	6.759	chlo
GhSBT6D	GH_D04G1261	219	24.676	5.93	cyto
GhSBT7D	GH_D05G0243	1038	116.592	7.104	plas
GhSBT8D	GH_D05G0920	738	79.054	9.14	chlo
GhSBT9D	GH_D05G1123	846	90.8	7.431	extr
GhSBT10D	GH_D05G1427	768	81.349	6.901	plas
GhSBT11D	GH_D05G1441	772	81.64	8.867	vacu
GhSBT12D	GH_D05G1879	776	82.726	6.735	extr
GhSBT13D	GH_D05G2077	727	77.471	5.368	chlo
GhSBT14D	GH_D05G2078	750	81.015	5.439	chlo
GhSBT15D	GH_D05G2121	768	80.789	6.971	E.R.
GhSBT16D	GH_D05G2652	762	82.318	5.658	chlo
GhSBT17D	GH_D05G4041	1174	129.264	8.148	nucl
GhSBT18D	GH_D06G0177	765	83.643	6.21	extr
GhSBT19D	GH_D06G0183	764	82.605	6.074	extr
GhSBT20D	GH_D06G1589	779	82.931	9.162	chlo
GhSBT21D	GH_D06G1785	825	87.897	6.243	E.R.
GhSBT22D	GH_D06G1932	735	78.806	5.805	vacu
GhSBT23D	GH_D06G1933	673	72.412	7.861	chlo
GhSBT24D	GH_D07G0596	729	78.612	6.628	E.R.
GhSBT25D	GH_D07G1663	765	82.607	9.248	vacu
GhSBT26D	GH_D07G2140	769	82.63	9.471	chlo
GhSBT27D	GH_D08G0018	1215	131.078	9.323	vacu
GhSBT28D	GH_D08G0024	743	79.658	7.055	E.R.
GhSBT29D	GH_D08G0233	855	91.422	8.565	chlo
GhSBT30D	GH_D08G0314	786	84.825	8.889	chlo
GhSBT31D	GH_D08G1565	737	79.195	9.673	vacu
GhSBT32D	GH_D08G2035	747	78.823	5.253	vacu
GhSBT33D	GH_D08G2036	247	26.328	6.506	cyto
GhSBT34D	GH_D08G2050	778	83.606	5.165	chlo
GhSBT35D	GH_D08G2744	1029	115.32	6.577	plas
GhSBT36D	GH_D08G2791	764	81.809	9.773	chlo
GhSBT37D	GH_D08G2872	197	20.225	6.506	chlo
GhSBT38D	GH_D09G0541	778	83.541	8.252	chlo
GhSBT39D	GH_D09G1076	757	80.853	7.737	extr
GhSBT40D	GH_D09G1516	743	80.231	9.024	extr
GhSBT41D	GH_D10G0060	829	89.068	6.893	vacu
GhSBT42D	GH_D10G0358	773	83.829	7.326	chlo
GhSBT43D	GH_D10G0544	772	81.413	8.338	chlo
GhSBT44D	GH_D10G0594	771	81.777	6.253	chlo
GhSBT45D	GH_D10G2611	740	79.468	5.267	chlo
GhSBT46D	GH_D10G2612	1494	160.946	6.9	cyto
GhSBT47D	GH_D10G2613	698	74.66	5.055	E.R.
GhSBT48D	GH_D11G0102	1310	144.874	6.2	chlo
GhSBT49D	GH_D11G0900	748	80.298	9.288	chlo
GhSBT50D	GH_D11G1567	770	82.905	8.102	chlo
GhSBT51D	GH_D11G2061	769	83.76	7.236	chlo
GhSBT52D	GH_D11G2137	761	80.715	6.821	cyto
GhSBT53D	GH_D12G0232	729	78.881	5.342	chlo
GhSBT54D	GH_D12G0233	748	81.833	5.688	plas
GhSBT55D	GH_D12G1196	772	82.779	8.258	chlo
GhSBT56D	GH_D12G1197	766	82.132	9.515	chlo
GhSBT57D	GH_D12G1198	761	81.702	7.585	chlo
GhSBT58D	GH_D12G2635	776	82.515	7.739	nucl
GhSBT59D	GH_D13G0013	798	86.331	8.635	extr
GhSBT60D	GH_D13G0298	778	83.685	8.454	extr
GhSBT61D	GH_D13G2469	418	47.458	5.889	cysk
GhSBT62D	GH_D13G2470	451	50.095	6.884	chlo
