# Supplementary material for: Genome-wide analysis of the SBT gene family involved in drought tolerance in cotton
Source: Front Plant Sci. 2023 Jan 11;13:1097732. doi: 10.3389/fpls.2022.1097732 (PMC9875013; doi:10.3389/fpls.2022.1097732)
Supplement: Supplementary file 2 [file Table_2.xlsx]

## Sheet: Ga-Ga
Table S2.Expansion of SBT gene family followed by gene duplication
Given Name	Given Name
Ga01G1833.1	Ga12G0377.1
Ga02G1103.1	Ga03G2637.1
Ga02G1585.1	Ga09G1577.1
Ga03G0961.1	Ga05G2275.1
Ga03G1176.1	Ga05G2166.1
Ga05G2163.1	Ga05G2781.1
Ga05G1955.1	Ga06G0021.1
Ga05G2163.1	Ga06G0202.1
Ga05G2781.1	Ga06G0202.1
Ga05G0250.1	Ga08G2838.1
Ga05G1484.1	Ga10G2490.1
Ga05G1498.1	Ga10G2538.1
Ga05G1183.1	Ga10G3040.1
Ga05G2275.1	Ga11G1845.1
Ga05G2165.1	Ga11G1933.1
Ga05G2165.1	Ga14G0158.1
Ga06G2023.1	Ga10G0220.1
Ga06G2024.1	Ga10G0221.1
Ga06G0202.1	Ga11G1933.1
Ga07G2248.1	Ga11G2478.1
Ga08G1541.1	Ga11G3186.1
Ga08G2890.1	Ga13G2375.1

## Sheet:  Ga-Gb
Given Name	Given Name
GB_A01G1899.1	Ga02G1103.1
GB_A01G2355.1	Ga09G1577.1
GB_A02G1070.1	Ga01G1833.1
GB_A02G0887.1	Ga03G0961.1
GB_A02G0887.1	Ga05G2275.1
GB_A02G1070.1	Ga12G0377.1
GB_A03G0306.1	Ga01G2613.1
GB_A03G0086.1	Ga12G2429.1
GB_A04G0033.1	Ga14G0621.1
GB_A05G2122.1	Ga03G0961.1
GB_A05G4461.1	Ga04G2139.1
GB_A05G0240.1	Ga05G0250.1
GB_A05G0937.1	Ga05G0974.1
GB_A05G1136.1	Ga05G1183.1
GB_A05G1423.1	Ga05G1484.1
GB_A05G1438.1	Ga05G1498.1
GB_A05G1866.1	Ga05G1955.1
GB_A05G2668.1	Ga05G2781.1
GB_A05G2122.1	Ga05G2275.1
GB_A05G1866.1	Ga06G0021.1
GB_A05G2075.1	Ga06G0202.1
GB_A05G2668.1	Ga06G0202.1
GB_A05G0240.1	Ga08G2838.1
GB_A05G1423.1	Ga10G2490.1
GB_A05G1438.1	Ga10G2538.1
GB_A05G0937.1	Ga10G0218.1
GB_A05G1136.1	Ga10G3040.1
GB_A05G1795.1	Ga11G2478.1
GB_A05G2075.1	Ga11G1933.1
GB_A05G2122.1	Ga11G1845.1
GB_A05G1423.1	Ga13G2375.1
GB_A05G2075.1	Ga14G0157.1
GB_A06G0018.1	Ga05G1955.1
GB_A06G0202.1	Ga05G2781.1
GB_A06G0018.1	Ga06G0021.1
GB_A06G0196.1	Ga06G0202.1
GB_A06G1798.1	Ga06G1845.1
GB_A06G1945.1	Ga06G2023.1
GB_A06G1527.1	Ga06G1630.1
GB_A06G1945.1	Ga10G0218.1
GB_A06G0196.1	Ga11G1933.1
GB_A06G0196.1	Ga14G0157.1
GB_A07G2292.1	Ga07G2248.1
GB_A07G1683.1	Ga07G1715.1
GB_A07G2292.1	Ga11G2478.1
GB_A08G0299.1	Ga02G1768.1
GB_A08G2859.1	Ga05G0250.1
GB_A08G1631.1	Ga08G1541.1
GB_A08G2143.1	Ga08G2092.1
GB_A08G2859.1	Ga08G2838.1
GB_A08G2910.1	Ga08G2890.1
GB_A08G0217.1	Ga08G0260.1
GB_A08G1631.1	Ga08G2092.1
GB_A08G1631.1	Ga11G3186.1
GB_A08G2910.1	Ga13G2375.1
GB_A09G1241.1	Ga09G1117.1
GB_A09G1672.1	Ga09G1577.1
GB_A09G0673.1	Ga09G0598.1
GB_A10G0055.1	Ga05G1183.1
GB_A10G0518.1	Ga05G1498.1
GB_A10G0567.1	Ga05G1484.1
GB_A10G2664.1	Ga06G2023.1
GB_A10G0055.1	Ga10G3040.1
GB_A10G0336.1	Ga10G2738.1
GB_A10G0518.1	Ga10G2538.1
GB_A10G0567.1	Ga10G2490.1
GB_A10G2664.1	Ga10G0218.1
GB_A10G0567.1	Ga13G2375.1
GB_A11G2360.1	Ga05G2275.1
GB_A11G2044.1	Ga06G0202.1
GB_A11G1543.1	Ga07G2248.1
GB_A11G0882.1	Ga08G1541.1
GB_A11G2360.1	Ga11G1845.1
GB_A11G0882.1	Ga11G3186.1
GB_A11G1543.1	Ga11G2478.1
GB_A11G2044.1	Ga11G1933.1
GB_A12G2710.1	Ga01G1833.1
GB_A12G0218.1	Ga06G0202.1
GB_A12G0218.1	Ga11G1933.1
GB_A12G1252.1	Ga12G1887.1
GB_A12G2710.1	Ga12G0377.1
GB_A12G0218.1	Ga14G0157.1
GB_A13G2332.1	Ga05G1484.1
GB_A13G2332.1	Ga08G2890.1
GB_A13G2332.1	Ga13G2375.1
GB_A13G0015.1	Ga13G0017.1
GB_A13G0305.1	Ga13G0638.1
Ga01G1833.1	GB_D03G1016.1
Ga01G2613.1	GB_D03G1690.1
Ga01G1833.1	GB_D12G2713.1
Ga02G1768.1	GB_D08G0307.1
Ga03G0961.1	GB_D02G0954.1
Ga04G2139.1	GB_D04G0002.1
Ga05G2275.1	GB_D02G0954.1
Ga05G0250.1	GB_D05G0246.1
Ga05G0974.1	GB_D05G0918.1
Ga05G1183.1	GB_D05G1121.1
Ga05G1484.1	GB_D05G1433.1
Ga05G1498.1	GB_D05G1447.1
Ga05G1955.1	GB_D05G1893.1
Ga05G2781.1	GB_D05G2668.1
Ga05G1955.1	GB_D06G0016.1
Ga05G2781.1	GB_D06G0196.1
Ga05G0250.1	GB_D08G2849.1
Ga05G1183.1	GB_D10G0055.1
Ga05G1484.1	GB_D10G0588.1
Ga05G1498.1	GB_D10G0531.1
Ga05G2275.1	GB_D11G2177.1
Ga05G1484.1	GB_D13G2282.1
Ga06G0021.1	GB_D05G1893.1
Ga06G0202.1	GB_D05G2099.1
Ga06G0202.1	GB_D05G2668.1
Ga06G0021.1	GB_D06G0016.1
Ga06G1630.1	GB_D06G1641.1
Ga06G1845.1	GB_D06G1858.1
Ga06G2023.1	GB_D06G2011.1
Ga06G2023.1	GB_D10G2623.1
Ga06G0202.1	GB_D11G2099.1
Ga06G0202.1	GB_D12G0234.1
Ga07G1715.1	GB_D07G1692.1
Ga07G2248.1	GB_D07G2252.1
Ga07G2248.1	GB_D11G1580.1
Ga08G2838.1	GB_D05G0246.1
Ga08G1541.1	GB_D08G1630.1
Ga08G2080.1	GB_D08G2114.1
Ga08G2092.1	GB_D08G2128.1
Ga08G2838.1	GB_D08G2849.1
Ga08G2890.1	GB_D08G2900.1
Ga08G0027.1	GB_D08G0020.1
Ga08G0260.1	GB_D08G0224.1
Ga08G2092.1	GB_D08G1630.1
Ga08G1541.1	GB_D11G0910.1
Ga08G2092.1	GB_D11G0910.1
Ga08G2890.1	GB_D13G2282.1
Ga09G1117.1	GB_D09G1085.1
Ga09G0598.1	GB_D09G0559.1
Ga09G1577.1	GB_D09G1535.1
Ga10G2490.1	GB_D05G1433.1
Ga10G2538.1	GB_D05G1447.1
Ga10G0220.1	GB_D05G0918.1
Ga10G3040.1	GB_D05G1121.1
Ga10G2738.1	GB_D06G1641.1
Ga10G0218.1	GB_D06G2011.1
Ga10G0225.1	GB_D06G2012.1
Ga10G2490.1	GB_D10G0588.1
Ga10G2538.1	GB_D10G0531.1
Ga10G2738.1	GB_D10G0341.1
Ga10G3040.1	GB_D10G0055.1
Ga10G0218.1	GB_D10G2623.1
Ga10G2490.1	GB_D13G2282.1
Ga11G1933.1	GB_D05G2099.1
Ga11G1933.1	GB_D06G0196.1
Ga11G2478.1	GB_D07G2252.1
Ga11G3186.1	GB_D08G1630.1
Ga11G1845.1	GB_D11G2177.1
Ga11G1933.1	GB_D11G2099.1
Ga11G2478.1	GB_D11G1580.1
Ga11G3186.1	GB_D11G0910.1
Ga11G1933.1	GB_D12G0234.1
Ga12G2429.1	GB_D03G1906.1
Ga12G0377.1	GB_D03G1016.1
Ga12G0377.1	GB_D12G2713.1
Ga12G1887.1	GB_D12G1236.1
Ga13G2375.1	GB_D05G1433.1
Ga13G2375.1	GB_D05G1447.1
Ga13G2375.1	GB_D08G2900.1
Ga13G2375.1	GB_D10G0588.1
Ga13G2375.1	GB_D13G2282.1
Ga13G0638.1	GB_D13G0300.1
Ga13G0017.1	GB_D13G0051.1
GB_D05G2099.1	Ga14G0157.1
GB_D06G0196.1	Ga14G0157.1
GB_D12G0234.1	Ga14G0157.1

## Sheet: Ga-Gh
Given Name	Given Name
GH_A02G1057.1	Ga01G1833.1
GH_A02G0895.1	Ga03G0961.1
GH_A02G0895.1	Ga05G2275.1
GH_A03G0316.1	Ga01G2613.1
GH_A03G0086.1	Ga12G2429.1
GH_A04G0028.1	Ga14G0622.1
GH_A05G2091.1	Ga03G0961.1
GH_A05G2047.1	Ga03G1176.1
GH_A05G4369.1	Ga04G2139.1
GH_A05G0239.1	Ga05G0250.1
GH_A05G0928.1	Ga05G0974.1
GH_A05G1127.1	Ga05G1183.1
GH_A05G1412.1	Ga05G1484.1
GH_A05G1426.1	Ga05G1498.1
GH_A05G1842.1	Ga05G1955.1
GH_A05G2091.1	Ga05G2275.1
GH_A05G1842.1	Ga06G0021.1
GH_A05G0239.1	Ga08G2838.1
GH_A05G1412.1	Ga10G2490.1
GH_A05G1426.1	Ga10G2538.1
GH_A05G1127.1	Ga10G3040.1
GH_A06G0015.1	Ga05G1955.1
GH_A06G1758.1	Ga06G1845.1
GH_A06G1905.1	Ga06G2023.1
GH_A06G0015.1	Ga06G0021.1
GH_A06G0192.1	Ga06G0202.1
GH_A06G1490.1	Ga06G1630.1
GH_A07G2208.1	Ga07G2248.1
GH_A07G1662.1	Ga07G1715.1
GH_A07G2208.1	Ga11G2478.1
GH_A08G0296.1	Ga02G1768.1
GH_A08G2747.1	Ga05G0250.1
GH_A08G1546.1	Ga08G1541.1
GH_A08G2035.1	Ga08G2092.1
GH_A08G2747.1	Ga08G2838.1
GH_A08G2798.1	Ga08G2890.1
GH_A08G0020.1	Ga08G0027.1
GH_A08G0220.1	Ga08G0260.1
GH_A08G1546.1	Ga11G3186.1
GH_A08G2798.1	Ga13G2375.1
GH_A09G1549.1	Ga02G1585.1
GH_A09G1123.1	Ga09G1117.1
GH_A09G1549.1	Ga09G1577.1
GH_A09G0605.1	Ga09G0598.1
GH_A10G0054.1	Ga05G1183.1
GH_A10G0518.1	Ga05G1498.1
GH_A10G0564.1	Ga05G1484.1
GH_A10G2491.1	Ga06G2023.1
GH_A10G0054.1	Ga10G3040.1
GH_A10G0344.1	Ga10G2738.1
GH_A10G0518.1	Ga10G2538.1
GH_A10G0564.1	Ga10G2490.1
GH_A10G2489.1	Ga10G0221.1
GH_A10G2490.1	Ga10G0220.1
GH_A10G2491.1	Ga10G0218.1
GH_A11G1542.1	Ga07G2248.1
GH_A11G0863.1	Ga08G1541.1
GH_A11G2313.1	Ga11G1845.1
GH_A11G0863.1	Ga11G3186.1
GH_A11G1542.1	Ga11G2478.1
GH_A11G2022.1	Ga11G1933.1
GH_A12G2613.1	Ga01G1833.1
GH_A12G1192.1	Ga12G1887.1
GH_A12G2613.1	Ga12G0377.1
GH_A12G0218.1	Ga14G0157.1
GH_A13G2196.1	Ga08G2890.1
GH_A13G2196.1	Ga13G2375.1
GH_A13G0017.1	Ga13G0017.1
GH_A13G0300.1	Ga13G0638.1
Ga01G1833.1	GH_D03G1001.1
Ga01G2613.1	GH_D03G1658.1
Ga01G1007.1	GH_D05G4041.1
Ga01G1833.1	GH_D12G2635.1
Ga02G1768.1	GH_D08G0314.1
Ga02G1585.1	GH_D09G1516.1
Ga03G0961.1	GH_D02G0907.1
Ga03G0961.1	GH_D05G2121.1
Ga03G1176.1	GH_D05G2078.1
Ga04G2139.1	GH_D04G0004.1
Ga05G2275.1	GH_D02G0907.1
Ga05G0250.1	GH_D05G0243.1
Ga05G0974.1	GH_D05G0920.1
Ga05G1183.1	GH_D05G1123.1
Ga05G1484.1	GH_D05G1427.1
Ga05G1498.1	GH_D05G1441.1
Ga05G1955.1	GH_D05G1879.1
Ga05G2781.1	GH_D05G2652.1
Ga05G2275.1	GH_D05G2121.1
Ga05G0250.1	GH_D08G2744.1
Ga05G1183.1	GH_D10G0060.1
Ga05G1498.1	GH_D10G0544.1
Ga05G1484.1	GH_D10G0594.1
Ga06G0021.1	GH_D05G1879.1
Ga06G0202.1	GH_D05G2652.1
Ga06G1630.1	GH_D06G1589.1
Ga06G1845.1	GH_D06G1785.1
Ga06G2023.1	GH_D06G1932.1
Ga06G0202.1	GH_D06G0177.1
Ga07G2248.1	GH_D07G2140.1
Ga07G1715.1	GH_D07G1663.1
Ga07G2248.1	GH_D11G1567.1
Ga08G2838.1	GH_D05G0243.1
Ga08G1541.1	GH_D08G1565.1
Ga08G2080.1	GH_D08G2035.1
Ga08G2092.1	GH_D08G2050.1
Ga08G2838.1	GH_D08G2744.1
Ga08G2890.1	GH_D08G2791.1
Ga08G0027.1	GH_D08G0024.1
Ga08G0260.1	GH_D08G0233.1
Ga08G1541.1	GH_D11G0900.1
Ga08G2890.1	GH_D13G2177.1
Ga09G1117.1	GH_D09G1076.1
Ga09G0598.1	GH_D09G0541.1
Ga09G1577.1	GH_D09G1516.1
Ga10G2490.1	GH_D05G1427.1
Ga10G2538.1	GH_D05G1441.1
Ga10G3040.1	GH_D05G1123.1
Ga10G2738.1	GH_D06G1589.1
Ga10G2490.1	GH_D10G0594.1
Ga10G2538.1	GH_D10G0544.1
Ga10G2738.1	GH_D10G0358.1
Ga10G3040.1	GH_D10G0060.1
Ga10G0218.1	GH_D10G2611.1
Ga11G2478.1	GH_D07G2140.1
Ga11G3186.1	GH_D08G1565.1
Ga11G1845.1	GH_D11G2137.1
Ga11G1933.1	GH_D11G2061.1
Ga11G2478.1	GH_D11G1567.1
Ga11G3186.1	GH_D11G0900.1
Ga11G4030.1	GH_D11G0102.1
Ga12G2429.1	GH_D03G1876.1
Ga12G0377.1	GH_D03G1001.1
Ga12G0377.1	GH_D12G2635.1
Ga12G1887.1	GH_D12G1196.1
Ga13G2375.1	GH_D08G2791.1
Ga13G2375.1	GH_D13G2177.1
Ga13G0017.1	GH_D13G0013.1
Ga13G0638.1	GH_D13G0298.1
GH_D05G4041.1	Ga14G0621.1
GH_D12G0232.1	Ga14G0157.1

## Sheet: Gb-Gb
Given Name	Given Name
GB_A01G0903.1	GB_A04G0033.1
GB_A01G2355.1	GB_A09G1672.1
GB_A01G0903.1	GB_D05G4059.1
GB_A01G2355.1	GB_D09G1535.1
GB_A02G0887.1	GB_A05G2122.1
GB_A02G1070.1	GB_A12G2710.1
GB_A02G0887.1	GB_D02G0954.1
GB_A02G1070.1	GB_D03G1016.1
GB_A02G1070.1	GB_D12G2713.1
GB_A03G0086.1	GB_D03G1906.1
GB_A03G0306.1	GB_D03G1690.1
GB_A04G0033.1	GB_D01G0965.1
GB_A04G0033.1	GB_D05G4059.1
GB_A05G2075.1	GB_A05G2668.1
GB_A05G1866.1	GB_A06G0018.1
GB_A05G2075.1	GB_A06G0196.1
GB_A05G2668.1	GB_A06G0202.1
GB_A05G0240.1	GB_A08G2859.1
GB_A05G1136.1	GB_A10G0055.1
GB_A05G1423.1	GB_A10G0567.1
GB_A05G1438.1	GB_A10G0518.1
GB_A05G0937.1	GB_A10G2664.1
GB_A05G2122.1	GB_A11G2360.1
GB_A05G2077.1	GB_A12G0218.1
GB_A05G2122.1	GB_D02G0954.1
GB_A05G4461.1	GB_D04G0002.1
GB_A05G0240.1	GB_D05G0246.1
GB_A05G0937.1	GB_D05G0918.1
GB_A05G1136.1	GB_D05G1121.1
GB_A05G1423.1	GB_D05G1433.1
GB_A05G1438.1	GB_D05G1447.1
GB_A05G1866.1	GB_D05G1893.1
GB_A05G2076.1	GB_D05G2100.1
GB_A05G2668.1	GB_D05G2668.1
GB_A05G2668.1	GB_D05G2099.1
GB_A05G2075.1	GB_D05G2668.1
GB_A05G1866.1	GB_D06G0016.1
GB_A05G2075.1	GB_D06G0196.1
GB_A05G2668.1	GB_D06G0196.1
GB_A05G1795.1	GB_D07G2252.1
GB_A05G0240.1	GB_D08G2849.1
GB_A05G1136.1	GB_D10G0055.1
GB_A05G1423.1	GB_D10G0588.1
GB_A05G1438.1	GB_D10G0531.1
GB_A05G0937.1	GB_D10G2624.1
GB_A05G2075.1	GB_D11G2099.1
GB_A05G2122.1	GB_D11G2177.1
GB_A05G1795.1	GB_D11G1580.1
GB_A05G2077.1	GB_D12G0234.1
GB_A05G1423.1	GB_D13G2282.1
GB_A06G1945.1	GB_A10G2664.1
GB_A06G0196.1	GB_A11G2044.1
GB_A06G0196.1	GB_A12G0218.1
GB_A06G0018.1	GB_D05G1893.1
GB_A06G0196.1	GB_D05G2099.1
GB_A06G0202.1	GB_D05G2668.1
GB_A06G0018.1	GB_D06G0016.1
GB_A06G0196.1	GB_D06G0196.1
GB_A06G1798.1	GB_D06G1858.1
GB_A06G1945.1	GB_D06G2011.1
GB_A06G1527.1	GB_D06G1641.1
GB_A06G1945.1	GB_D10G2623.1
GB_A06G0196.1	GB_D11G2099.1
GB_A06G0196.1	GB_D12G0235.1
GB_A07G2292.1	GB_A11G1543.1
GB_A07G1683.1	GB_D07G1692.1
GB_A07G2292.1	GB_D07G2252.1
GB_A07G2292.1	GB_D11G1580.1
GB_A08G1631.1	GB_A11G0882.1
GB_A08G2910.1	GB_A13G2332.1
GB_A08G2859.1	GB_D05G0246.1
GB_A08G1631.1	GB_D08G1630.1
GB_A08G2143.1	GB_D08G2128.1
GB_A08G2859.1	GB_D08G2849.1
GB_A08G2910.1	GB_D08G2900.1
GB_A08G0013.1	GB_D08G0014.1
GB_A08G0217.1	GB_D08G0224.1
GB_A08G0299.1	GB_D08G0307.1
GB_A08G1631.1	GB_D11G0910.1
GB_A08G2910.1	GB_D13G2282.1
GB_A09G0673.1	GB_D09G0559.1
GB_A09G1241.1	GB_D09G1085.1
GB_A09G1672.1	GB_D09G1535.1
GB_A10G0055.1	GB_D05G1121.1
GB_A10G0518.1	GB_D05G1447.1
GB_A10G0567.1	GB_D05G1433.1
GB_A10G2664.1	GB_D05G0918.1
GB_A10G0336.1	GB_D06G1641.1
GB_A10G2664.1	GB_D06G2011.1
GB_A10G2664.1	GB_D10G2623.1
GB_A10G0055.1	GB_D10G0055.1
GB_A10G0336.1	GB_D10G0341.1
GB_A10G0518.1	GB_D10G0531.1
GB_A10G0567.1	GB_D10G0588.1
GB_A11G1543.1	GB_D07G2252.1
GB_A11G0882.1	GB_D08G1630.1
GB_A11G0882.1	GB_D11G0910.1
GB_A11G1543.1	GB_D11G1580.1
GB_A11G2044.1	GB_D11G2099.1
GB_A11G2360.1	GB_D11G2177.1
GB_A12G2710.1	GB_D03G1016.1
GB_A12G0218.1	GB_D05G2100.1
GB_A12G0218.1	GB_D06G0196.1
GB_A12G1252.1	GB_D12G1236.1
GB_A12G2710.1	GB_D12G2713.1
GB_A12G0218.1	GB_D12G0234.1
GB_A13G2332.1	GB_D08G2900.1
GB_A13G2332.1	GB_D13G2282.1
GB_A13G0305.1	GB_D13G0300.1
GB_A13G0015.1	GB_D13G0051.1
GB_D01G0965.1	GB_D05G4059.1
GB_D03G1016.1	GB_D12G2713.1
GB_D05G2099.1	GB_D05G2668.1
GB_D05G1893.1	GB_D06G0016.1
GB_D05G2099.1	GB_D06G0196.1
GB_D05G2668.1	GB_D06G0196.1
GB_D05G0246.1	GB_D08G2849.1
GB_D05G1121.1	GB_D10G0055.1
GB_D05G1433.1	GB_D10G0588.1
GB_D05G1447.1	GB_D10G0531.1
GB_D05G0918.1	GB_D10G2624.1
GB_D05G2099.1	GB_D11G2099.1
GB_D05G2100.1	GB_D12G0234.1
GB_D06G1641.1	GB_D10G0341.1
GB_D06G2011.1	GB_D10G2623.1
GB_D06G0196.1	GB_D11G2099.1
GB_D07G2252.1	GB_D11G1580.1
GB_D08G1630.1	GB_D11G0910.1
GB_D08G2114.1	GB_D12G1238.1
GB_D08G2900.1	GB_D13G2282.1

## Sheet: Gb-Gr
Given Name	Given Name
GB_A01G2355.1	Gorai.006G156500.1
GB_A02G1070.1	Gorai.003G074100.1
GB_A02G0887.1	Gorai.005G099900.1
GB_A02G1070.1	Gorai.008G260500.1
GB_A02G0887.1	Gorai.009G218000.1
GB_A03G0086.1	Gorai.003G178600.1
GB_A03G0306.1	Gorai.003G154100.1
GB_A04G0033.1	Gorai.009G453000.1
GB_A05G1795.1	Gorai.001G224300.1
GB_A05G0240.1	Gorai.004G280300.1
GB_A05G2122.1	Gorai.005G099900.1
GB_A05G2075.1	Gorai.007G214100.1
GB_A05G2122.1	Gorai.007G221100.1
GB_A05G1795.1	Gorai.007G164000.1
GB_A05G0240.1	Gorai.009G025200.1
GB_A05G0937.1	Gorai.009G095600.1
GB_A05G1136.1	Gorai.009G116500.1
GB_A05G1423.1	Gorai.009G146000.1
GB_A05G1438.1	Gorai.009G147400.1
GB_A05G1866.1	Gorai.009G192600.1
GB_A05G2075.1	Gorai.009G213400.1
GB_A05G2076.1	Gorai.009G213500.1
GB_A05G2122.1	Gorai.009G218000.1
GB_A05G2668.1	Gorai.009G275900.1
GB_A05G2668.1	Gorai.009G213500.1
GB_A05G2075.1	Gorai.009G275900.1
GB_A05G1866.1	Gorai.010G002000.1
GB_A05G2075.1	Gorai.010G021100.1
GB_A05G2668.1	Gorai.010G021100.1
GB_A05G1136.1	Gorai.011G006000.1
GB_A05G1438.1	Gorai.011G061400.1
GB_A05G1423.1	Gorai.011G061400.1
GB_A05G1438.1	Gorai.011G056000.1
GB_A05G0937.1	Gorai.011G272000.1
GB_A05G4461.1	Gorai.012G000900.1
GB_A05G1423.1	Gorai.013G223900.1
GB_A06G0196.1	Gorai.007G214100.1
GB_A06G0018.1	Gorai.009G192600.1
GB_A06G0196.1	Gorai.009G213500.1
GB_A06G0202.1	Gorai.009G275900.1
GB_A06G0018.1	Gorai.010G002000.1
GB_A06G0196.1	Gorai.010G021100.1
GB_A06G1798.1	Gorai.010G183500.1
GB_A06G1945.1	Gorai.010G199900.1
GB_A07G2292.1	Gorai.001G224300.1
GB_A07G1683.1	Gorai.001G182200.1
GB_A07G2292.1	Gorai.007G164000.1
GB_A08G1631.1	Gorai.004G155800.1
GB_A08G2143.1	Gorai.004G206800.1
GB_A08G2859.1	Gorai.004G280300.1
GB_A08G2910.1	Gorai.004G284900.1
GB_A08G0013.1	Gorai.004G001900.1
GB_A08G0217.1	Gorai.004G025300.1
GB_A08G0299.1	Gorai.004G034100.1
GB_A08G1631.1	Gorai.004G206800.1
GB_A08G1631.1	Gorai.007G094000.1
GB_A08G2859.1	Gorai.009G025200.1
GB_A08G2910.1	Gorai.013G223900.1
GB_A09G1241.1	Gorai.006G111200.1
GB_A09G1672.1	Gorai.006G156500.1
GB_A09G0673.1	Gorai.006G065800.1
GB_A10G0055.1	Gorai.009G116500.1
GB_A10G0567.1	Gorai.009G147400.1
GB_A10G0518.1	Gorai.009G147400.1
GB_A10G0567.1	Gorai.009G146000.1
GB_A10G0336.1	Gorai.010G163700.1
GB_A10G2664.1	Gorai.010G200300.1
GB_A10G0055.1	Gorai.011G006000.1
GB_A10G0336.1	Gorai.011G035300.1
GB_A10G0518.1	Gorai.011G056000.1
GB_A10G0567.1	Gorai.011G061400.1
GB_A10G2664.1	Gorai.011G272000.1
GB_A10G0567.1	Gorai.013G223900.1
GB_A11G1543.1	Gorai.001G224300.1
GB_A11G0882.1	Gorai.004G155800.1
GB_A11G0882.1	Gorai.007G094000.1
GB_A11G1543.1	Gorai.007G164000.1
GB_A11G2044.1	Gorai.007G214100.1
GB_A11G2360.1	Gorai.007G221100.1
GB_A11G2044.1	Gorai.009G213500.1
GB_A11G2360.1	Gorai.009G218000.1
GB_A12G2710.1	Gorai.003G074100.1
GB_A12G1252.1	Gorai.008G115400.1
GB_A12G2710.1	Gorai.008G260500.1
GB_A12G0218.1	Gorai.008G024400.1
GB_A12G0218.1	Gorai.009G213500.1
GB_A12G0218.1	Gorai.010G021600.1
GB_A13G2332.1	Gorai.004G284900.1
GB_A13G2332.1	Gorai.009G146000.1
GB_A13G2332.1	Gorai.011G061400.1
GB_A13G2332.1	Gorai.013G223900.1
GB_A13G0015.1	Gorai.013G001600.1
GB_A13G0305.1	Gorai.013G033000.1
Gorai.001G060600.1	GB_D07G0592.1
Gorai.001G224300.1	GB_D07G2252.1
Gorai.001G182200.1	GB_D07G1692.1
Gorai.001G224300.1	GB_D11G1580.1
Gorai.003G154100.1	GB_D03G1690.1
Gorai.003G178600.1	GB_D03G1906.1
Gorai.003G074100.1	GB_D03G1016.1
Gorai.003G074100.1	GB_D12G2713.1
Gorai.004G280300.1	GB_D05G0246.1
Gorai.004G155800.1	GB_D08G1630.1
Gorai.004G205600.1	GB_D08G2114.1
Gorai.004G206800.1	GB_D08G2128.1
Gorai.004G280300.1	GB_D08G2849.1
Gorai.004G284900.1	GB_D08G2900.1
Gorai.004G001900.1	GB_D08G0014.1
Gorai.004G002500.1	GB_D08G0020.1
Gorai.004G025300.1	GB_D08G0224.1
Gorai.004G034100.1	GB_D08G0307.1
Gorai.004G206800.1	GB_D08G1630.1
Gorai.004G155800.1	GB_D11G0910.1
Gorai.004G284900.1	GB_D13G2282.1
Gorai.005G099900.1	GB_D02G0954.1
Gorai.006G111200.1	GB_D09G1085.1
Gorai.006G156500.1	GB_D09G1535.1
Gorai.006G065800.1	GB_D09G0559.1
Gorai.007G214100.1	GB_D05G2099.1
Gorai.007G214100.1	GB_D06G0196.1
Gorai.007G164000.1	GB_D07G2252.1
Gorai.007G094000.1	GB_D08G1630.1
Gorai.007G094000.1	GB_D11G0910.1
Gorai.007G164000.1	GB_D11G1580.1
Gorai.007G214100.1	GB_D11G2099.1
Gorai.007G221100.1	GB_D11G2177.1
Gorai.008G260500.1	GB_D03G1016.1
Gorai.008G231200.1	GB_D03G1907.1
Gorai.008G115600.1	GB_D08G2114.1
Gorai.008G115400.1	GB_D12G1236.1
Gorai.008G260500.1	GB_D12G2713.1
Gorai.008G024400.1	GB_D12G0234.1
Gorai.009G218000.1	GB_D02G0954.1
Gorai.009G025200.1	GB_D05G0246.1
Gorai.009G095600.1	GB_D05G0918.1
Gorai.009G116500.1	GB_D05G1121.1
Gorai.009G146000.1	GB_D05G1433.1
Gorai.009G147400.1	GB_D05G1447.1
Gorai.009G192600.1	GB_D05G1893.1
Gorai.009G213400.1	GB_D05G2099.1
Gorai.009G275900.1	GB_D05G2668.1
Gorai.009G275900.1	GB_D05G2099.1
Gorai.009G213500.1	GB_D05G2668.1
Gorai.009G453000.1	GB_D05G4059.1
Gorai.009G192600.1	GB_D06G0016.1
Gorai.009G213500.1	GB_D06G0196.1
Gorai.009G275900.1	GB_D06G0196.1
Gorai.009G025200.1	GB_D08G2849.1
Gorai.009G116500.1	GB_D10G0055.1
Gorai.009G147400.1	GB_D10G0588.1
Gorai.009G146000.1	GB_D10G0588.1
Gorai.009G147400.1	GB_D10G0531.1
Gorai.009G213500.1	GB_D11G2099.1
Gorai.009G218000.1	GB_D11G2177.1
Gorai.009G213500.1	GB_D12G0234.1
Gorai.009G146000.1	GB_D13G2282.1
Gorai.010G002000.1	GB_D05G1893.1
Gorai.010G021100.1	GB_D05G2668.1
Gorai.010G002000.1	GB_D06G0016.1
Gorai.010G021100.1	GB_D06G0196.1
Gorai.010G163700.1	GB_D06G1641.1
Gorai.010G183500.1	GB_D06G1858.1
Gorai.010G199900.1	GB_D06G2011.1
Gorai.010G163700.1	GB_D10G0341.1
Gorai.010G199900.1	GB_D10G2623.1
Gorai.010G021100.1	GB_D11G2099.1
Gorai.010G021600.1	GB_D12G0234.1
Gorai.011G006000.1	GB_D05G1121.1
Gorai.011G061400.1	GB_D05G1447.1
Gorai.011G056000.1	GB_D05G1447.1
Gorai.011G061400.1	GB_D05G1433.1
Gorai.011G272000.1	GB_D05G0918.1
Gorai.011G035300.1	GB_D06G1641.1
Gorai.011G006000.1	GB_D10G0055.1
Gorai.011G035300.1	GB_D10G0341.1
Gorai.011G056000.1	GB_D10G0531.1
Gorai.011G061400.1	GB_D10G0588.1
Gorai.011G272000.1	GB_D10G2623.1
Gorai.011G061400.1	GB_D13G2282.1
Gorai.012G000900.1	GB_D04G0002.1
Gorai.013G223900.1	GB_D05G1433.1
Gorai.013G223900.1	GB_D08G2900.1
Gorai.013G223900.1	GB_D10G0588.1
Gorai.013G033000.1	GB_D13G0300.1
Gorai.013G223900.1	GB_D13G2282.1
Gorai.013G001600.1	GB_D13G0051.1

## Sheet: Gb-Gh
Given Name	Given Name
GB_A01G1899.1	GH_A01G1785.1
GB_A01G1900.1	GH_A01G1786.1
GB_A01G2355.1	GH_A09G1549.1
GB_A01G0903.1	GH_D05G4041.1
GB_A01G2355.1	GH_D09G1516.1
GB_A02G0887.1	GH_A02G0895.1
GB_A02G1070.1	GH_A02G1057.1
GB_A02G0887.1	GH_A05G2091.1
GB_A02G1070.1	GH_A12G2613.1
GB_A02G0887.1	GH_D02G0907.1
GB_A02G1070.1	GH_D03G1001.1
GB_A02G0887.1	GH_D05G2121.1
GB_A02G1070.1	GH_D12G2635.1
GB_A03G0086.1	GH_A03G0086.1
GB_A03G0306.1	GH_A03G0316.1
GB_A03G0086.1	GH_D03G1876.1
GB_A03G0306.1	GH_D03G1658.1
GB_A04G0033.1	GH_A04G0028.1
GB_A04G0033.1	GH_D05G4041.1
GB_A05G2122.1	GH_A02G0895.1
GB_A05G0240.1	GH_A05G0239.1
GB_A05G0937.1	GH_A05G0928.1
GB_A05G1136.1	GH_A05G1127.1
GB_A05G1423.1	GH_A05G1412.1
GB_A05G1438.1	GH_A05G1426.1
GB_A05G1867.1	GH_A05G1842.1
GB_A05G2077.1	GH_A05G2047.1
GB_A05G2122.1	GH_A05G2091.1
GB_A05G4461.1	GH_A05G4369.1
GB_A05G1866.1	GH_A06G0015.1
GB_A05G2075.1	GH_A06G0192.1
GB_A05G2668.1	GH_A06G0198.1
GB_A05G0240.1	GH_A08G2747.1
GB_A05G1136.1	GH_A10G0054.1
GB_A05G1423.1	GH_A10G0564.1
GB_A05G1438.1	GH_A10G0518.1
GB_A05G2075.1	GH_A11G2022.1
GB_A05G2122.1	GH_A11G2313.1
GB_A05G1795.1	GH_A11G1542.1
GB_A05G2122.1	GH_D02G0907.1
GB_A05G4461.1	GH_D04G0004.1
GB_A05G0240.1	GH_D05G0243.1
GB_A05G0937.1	GH_D05G0920.1
GB_A05G1136.1	GH_D05G1123.1
GB_A05G1423.1	GH_D05G1427.1
GB_A05G1438.1	GH_D05G1441.1
GB_A05G1866.1	GH_D05G1879.1
GB_A05G2075.1	GH_D05G2077.1
GB_A05G2122.1	GH_D05G2121.1
GB_A05G2668.1	GH_D05G2652.1
GB_A05G2668.1	GH_D05G2077.1
GB_A05G2075.1	GH_D05G2652.1
GB_A05G2075.1	GH_D06G0177.1
GB_A05G2668.1	GH_D06G0183.1
GB_A05G1795.1	GH_D07G2140.1
GB_A05G0240.1	GH_D08G2744.1
GB_A05G1136.1	GH_D10G0060.1
GB_A05G1423.1	GH_D10G0594.1
GB_A05G1438.1	GH_D10G0544.1
GB_A05G2075.1	GH_D11G2061.1
GB_A05G2122.1	GH_D11G2137.1
GB_A05G1795.1	GH_D11G1567.1
GB_A06G0018.1	GH_A05G1842.1
GB_A06G0018.1	GH_A06G0015.1
GB_A06G0196.1	GH_A06G0192.1
GB_A06G0202.1	GH_A06G0198.1
GB_A06G1527.1	GH_A06G1490.1
GB_A06G1798.1	GH_A06G1758.1
GB_A06G1945.1	GH_A06G1905.1
GB_A06G1945.1	GH_A10G2490.1
GB_A06G1946.1	GH_A10G2489.1
GB_A06G0196.1	GH_A11G2022.1
GB_A06G0196.1	GH_A12G0218.1
GB_A06G0018.1	GH_D05G1879.1
GB_A06G0196.1	GH_D05G2077.1
GB_A06G0202.1	GH_D05G2652.1
GB_A06G0196.1	GH_D06G0177.1
GB_A06G0202.1	GH_D06G0183.1
GB_A06G1798.1	GH_D06G1785.1
GB_A06G1945.1	GH_D06G1932.1
GB_A06G1527.1	GH_D06G1589.1
GB_A06G1945.1	GH_D10G2611.1
GB_A06G0196.1	GH_D11G2061.1
GB_A06G0196.1	GH_D12G0232.1
GB_A07G1683.1	GH_A07G1662.1
GB_A07G2292.1	GH_A07G2208.1
GB_A07G2292.1	GH_A11G1542.1
GB_A07G1683.1	GH_D07G1663.1
GB_A07G2292.1	GH_D07G2140.1
GB_A07G2292.1	GH_D11G1567.1
GB_A08G2859.1	GH_A05G0239.1
GB_A08G0217.1	GH_A08G0220.1
GB_A08G0299.1	GH_A08G0296.1
GB_A08G1631.1	GH_A08G1546.1
GB_A08G2143.1	GH_A08G2035.1
GB_A08G2859.1	GH_A08G2747.1
GB_A08G2910.1	GH_A08G2798.1
GB_A08G1631.1	GH_A11G0863.1
GB_A08G2910.1	GH_A13G2196.1
GB_A08G2859.1	GH_D05G0243.1
GB_A08G1631.1	GH_D08G1565.1
GB_A08G2143.1	GH_D08G2050.1
GB_A08G2859.1	GH_D08G2744.1
GB_A08G2910.1	GH_D08G2791.1
GB_A08G0013.1	GH_D08G0018.1
GB_A08G0217.1	GH_D08G0233.1
GB_A08G0299.1	GH_D08G0314.1
GB_A08G1631.1	GH_D11G0900.1
GB_A08G1207.1	GH_D11G0102.1
GB_A08G2910.1	GH_D13G2177.1
GB_A09G0673.1	GH_A09G0605.1
GB_A09G1241.1	GH_A09G1123.1
GB_A09G1672.1	GH_A09G1549.1
GB_A09G0673.1	GH_D09G0541.1
GB_A09G1241.1	GH_D09G1076.1
GB_A09G1672.1	GH_D09G1516.1
GB_A10G0055.1	GH_A05G1127.1
GB_A10G0518.1	GH_A05G1426.1
GB_A10G0567.1	GH_A05G1412.1
GB_A10G2664.1	GH_A06G1905.1
GB_A10G0055.1	GH_A10G0054.1
GB_A10G0336.1	GH_A10G0344.1
GB_A10G0518.1	GH_A10G0518.1
GB_A10G0567.1	GH_A10G0564.1
GB_A10G2664.1	GH_A10G2489.1
GB_A10G0055.1	GH_D05G1123.1
GB_A10G0518.1	GH_D05G1441.1
GB_A10G0567.1	GH_D05G1427.1
GB_A10G0336.1	GH_D06G1589.1
GB_A10G2664.1	GH_D10G2611.1
GB_A10G0055.1	GH_D10G0060.1
GB_A10G0336.1	GH_D10G0358.1
GB_A10G0518.1	GH_D10G0544.1
GB_A10G0567.1	GH_D10G0594.1
GB_A11G2360.1	GH_A05G2091.1
GB_A11G2044.1	GH_A06G0192.1
GB_A11G1543.1	GH_A07G2208.1
GB_A11G0882.1	GH_A08G1546.1
GB_A11G0882.1	GH_A11G0863.1
GB_A11G1543.1	GH_A11G1542.1
GB_A11G2044.1	GH_A11G2022.1
GB_A11G2360.1	GH_A11G2313.1
GB_A11G2360.1	GH_D05G2121.1
GB_A11G2044.1	GH_D06G0177.1
GB_A11G1543.1	GH_D07G2140.1
GB_A11G0882.1	GH_D08G1565.1
GB_A11G0103.1	GH_D11G0102.1
GB_A11G0882.1	GH_D11G0900.1
GB_A11G1543.1	GH_D11G1567.1
GB_A11G2044.1	GH_D11G2061.1
GB_A11G2360.1	GH_D11G2137.1
GB_A12G2710.1	GH_A02G1057.1
GB_A12G0218.1	GH_A05G2047.1
GB_A12G0218.1	GH_A06G0198.1
GB_A12G0218.1	GH_A12G0218.1
GB_A12G1252.1	GH_A12G1192.1
GB_A12G2710.1	GH_A12G2613.1
GB_A12G2710.1	GH_D03G1001.1
GB_A12G0218.1	GH_D05G2078.1
GB_A12G0219.1	GH_D05G2077.1
GB_A12G0218.1	GH_D06G0183.1
GB_A12G1252.1	GH_D12G1196.1
GB_A12G2710.1	GH_D12G2635.1
GB_A12G0218.1	GH_D12G0232.1
GB_A13G2332.1	GH_A08G2798.1
GB_A13G0015.1	GH_A13G0017.1
GB_A13G0305.1	GH_A13G0300.1
GB_A13G2332.1	GH_A13G2196.1
GB_A13G2332.1	GH_D08G2791.1
GB_A13G2332.1	GH_D13G2177.1
GB_A13G0015.1	GH_D13G0013.1
GB_A13G0305.1	GH_D13G0298.1
GB_D01G0965.1	GH_D05G4041.1
GB_D02G0954.1	GH_A02G0895.1
GB_D02G0954.1	GH_A05G2091.1
GB_D02G0954.1	GH_D02G0907.1
GB_D02G0954.1	GH_D05G2121.1
GB_D03G1016.1	GH_A02G1057.1
GB_D03G1690.1	GH_A03G0316.1
GB_D03G1906.1	GH_A03G0086.1
GB_D03G1016.1	GH_A12G2613.1
GB_D03G1016.1	GH_D03G1001.1
GB_D03G1690.1	GH_D03G1658.1
GB_D03G1906.1	GH_D03G1876.1
GB_D03G1016.1	GH_D12G2635.1
GB_D04G0002.1	GH_A05G4369.1
GB_D04G0002.1	GH_D04G0004.1
GB_D05G4059.1	GH_A04G0028.1
GB_D05G0246.1	GH_A05G0239.1
GB_D05G0918.1	GH_A05G0928.1
GB_D05G1121.1	GH_A05G1127.1
GB_D05G1433.1	GH_A05G1412.1
GB_D05G1447.1	GH_A05G1426.1
GB_D05G1893.1	GH_A05G1842.1
GB_D05G2101.1	GH_A05G2047.1
GB_D05G1893.1	GH_A06G0015.1
GB_D05G2099.1	GH_A06G0192.1
GB_D05G2668.1	GH_A06G0198.1
GB_D05G0246.1	GH_A08G2747.1
GB_D05G1121.1	GH_A10G0054.1
GB_D05G1433.1	GH_A10G0564.1
GB_D05G1447.1	GH_A10G0518.1
GB_D05G2099.1	GH_A11G2022.1
GB_D05G0246.1	GH_D05G0243.1
GB_D05G0918.1	GH_D05G0920.1
GB_D05G1121.1	GH_D05G1123.1
GB_D05G1433.1	GH_D05G1427.1
GB_D05G1447.1	GH_D05G1441.1
GB_D05G1893.1	GH_D05G1879.1
GB_D05G2100.1	GH_D05G2077.1
GB_D05G2668.1	GH_D05G2652.1
GB_D05G2668.1	GH_D05G2077.1
GB_D05G2099.1	GH_D05G2652.1
GB_D05G4059.1	GH_D05G4041.1
GB_D05G2099.1	GH_D06G0177.1
GB_D05G2668.1	GH_D06G0183.1
GB_D05G0246.1	GH_D08G2744.1
GB_D05G1121.1	GH_D10G0060.1
GB_D05G1433.1	GH_D10G0594.1
GB_D05G1447.1	GH_D10G0544.1
GB_D05G2099.1	GH_D11G2061.1
GB_D06G0016.1	GH_A05G1842.1
GB_D06G0016.1	GH_A06G0015.1
GB_D06G0196.1	GH_A06G0192.1
GB_D06G1858.1	GH_A06G1758.1
GB_D06G2011.1	GH_A06G1905.1
GB_D06G1641.1	GH_A06G1490.1
GB_D06G1641.1	GH_A10G0344.1
GB_D06G2013.1	GH_A10G2491.1
GB_D06G0196.1	GH_A11G2022.1
GB_D06G0196.1	GH_A12G0218.1
GB_D06G0016.1	GH_D05G1879.1
GB_D06G0196.1	GH_D05G2077.1
GB_D06G0196.1	GH_D05G2652.1
GB_D06G0196.1	GH_D06G0177.1
GB_D06G1641.1	GH_D06G1589.1
GB_D06G1858.1	GH_D06G1785.1
GB_D06G2011.1	GH_D06G1932.1
GB_D06G2011.1	GH_D10G2611.1
GB_D06G1641.1	GH_D10G0358.1
GB_D06G0196.1	GH_D12G0232.1
GB_D07G1692.1	GH_A07G1662.1
GB_D07G2252.1	GH_A07G2208.1
GB_D07G2252.1	GH_A11G1542.1
GB_D07G0592.1	GH_D07G0596.1
GB_D07G1692.1	GH_D07G1663.1
GB_D07G2252.1	GH_D07G2140.1
GB_D07G2252.1	GH_D11G1567.1
GB_D08G2849.1	GH_A05G0239.1
GB_D08G1630.1	GH_A08G1546.1
GB_D08G2128.1	GH_A08G2035.1
GB_D08G2849.1	GH_A08G2747.1
GB_D08G2900.1	GH_A08G2798.1
GB_D08G0020.1	GH_A08G0020.1
GB_D08G0224.1	GH_A08G0220.1
GB_D08G0307.1	GH_A08G0296.1
GB_D08G1630.1	GH_A11G0863.1
GB_D08G2900.1	GH_A13G2196.1
GB_D08G2849.1	GH_D05G0243.1
GB_D08G0014.1	GH_D08G0018.1
GB_D08G0020.1	GH_D08G0024.1
GB_D08G0224.1	GH_D08G0233.1
GB_D08G0307.1	GH_D08G0314.1
GB_D08G1630.1	GH_D08G1565.1
GB_D08G2114.1	GH_D08G2035.1
GB_D08G2128.1	GH_D08G2050.1
GB_D08G2849.1	GH_D08G2744.1
GB_D08G2900.1	GH_D08G2791.1
GB_D08G1630.1	GH_D11G0900.1
GB_D08G1208.1	GH_D11G0102.1
GB_D08G2114.1	GH_D12G1198.1
GB_D08G2900.1	GH_D13G2177.1
GB_D09G0559.1	GH_A09G0605.1
GB_D09G1085.1	GH_A09G1123.1
GB_D09G1535.1	GH_A09G1549.1
GB_D09G0559.1	GH_D09G0541.1
GB_D09G1085.1	GH_D09G1076.1
GB_D09G1535.1	GH_D09G1516.1
GB_D10G0055.1	GH_A05G1127.1
GB_D10G0531.1	GH_A05G1426.1
GB_D10G0588.1	GH_A05G1412.1
GB_D10G2623.1	GH_A06G1905.1
GB_D10G2623.1	GH_A10G2489.1
GB_D10G0055.1	GH_A10G0054.1
GB_D10G0341.1	GH_A10G0344.1
GB_D10G0531.1	GH_A10G0518.1
GB_D10G0588.1	GH_A10G0564.1
GB_D10G0055.1	GH_D05G1123.1
GB_D10G0531.1	GH_D05G1441.1
GB_D10G0588.1	GH_D05G1427.1
GB_D10G0055.1	GH_D05G1123.1
GB_D10G0341.1	GH_D06G1589.1
GB_D10G2623.1	GH_D06G1932.1
GB_D10G0055.1	GH_D10G0060.1
GB_D10G0341.1	GH_D10G0358.1
GB_D10G0531.1	GH_D10G0544.1
GB_D10G0588.1	GH_D10G0594.1
GB_D10G2623.1	GH_D10G2611.1
GB_D11G2177.1	GH_A05G2091.1
GB_D11G2099.1	GH_A06G0192.1
GB_D11G1580.1	GH_A07G2208.1
GB_D11G0910.1	GH_A08G1546.1
GB_D11G0910.1	GH_A11G0863.1
GB_D11G1580.1	GH_A11G1542.1
GB_D11G2099.1	GH_A11G2022.1
GB_D11G2177.1	GH_A11G2313.1
GB_D11G2099.1	GH_D05G2077.1
GB_D11G2177.1	GH_D05G2121.1
GB_D11G2099.1	GH_D06G0177.1
GB_D11G1580.1	GH_D07G2140.1
GB_D11G0910.1	GH_D08G1565.1
GB_D11G0101.1	GH_D11G0102.1
GB_D11G0910.1	GH_D11G0900.1
GB_D11G1580.1	GH_D11G1567.1
GB_D11G2099.1	GH_D11G2061.1
GB_D11G2177.1	GH_D11G2137.1
GB_D12G2713.1	GH_A02G1057.1
GB_D12G0234.1	GH_A05G2047.1
GB_D12G0234.1	GH_A06G0198.1
GB_D12G0235.1	GH_A06G0192.1
GB_D12G1236.1	GH_A12G1192.1
GB_D12G2713.1	GH_A12G2613.1
GB_D12G0234.1	GH_A12G0218.1
GB_D12G2713.1	GH_D03G1001.1
GB_D12G0234.1	GH_D05G2077.1
GB_D12G0235.1	GH_D06G0177.1
GB_D12G0234.1	GH_D12G0232.1
GB_D12G1236.1	GH_D12G1196.1
GB_D12G2713.1	GH_D12G2635.1
GB_D13G2282.1	GH_A08G2798.1
GB_D13G2282.1	GH_A13G2196.1
GB_D13G0300.1	GH_A13G0300.1
GB_D13G0051.1	GH_A13G0017.1
GB_D13G2282.1	GH_D08G2791.1
GB_D13G0300.1	GH_D13G0298.1
GB_D13G2282.1	GH_D13G2177.1
GB_D13G2554.1	GH_D13G2469.1
GB_D13G0051.1	GH_D13G0013.1

## Sheet: Gr-Gh
Given Name	Given Name
GH_A01G2248.1	Gorai.006G156500.1
GH_A02G1057.1	Gorai.003G074100.1
GH_A02G0895.1	Gorai.005G099900.1
GH_A02G1057.1	Gorai.008G260500.1
GH_A02G0895.1	Gorai.009G218000.1
GH_A03G0086.1	Gorai.003G178600.1
GH_A03G0316.1	Gorai.003G154100.1
GH_A04G0028.1	Gorai.009G453100.1
GH_A05G0239.1	Gorai.004G280300.1
GH_A05G2091.1	Gorai.005G099900.1
GH_A05G2045.1	Gorai.007G214100.1
GH_A05G2091.1	Gorai.007G221100.1
GH_A05G1772.1	Gorai.007G164000.1
GH_A05G0239.1	Gorai.009G025200.1
GH_A05G0928.1	Gorai.009G095600.1
GH_A05G1127.1	Gorai.009G116500.1
GH_A05G1412.1	Gorai.009G146000.1
GH_A05G1426.1	Gorai.009G147400.1
GH_A05G1842.1	Gorai.009G192600.1
GH_A05G2045.1	Gorai.009G213400.1
GH_A05G2046.1	Gorai.009G213500.1
GH_A05G2091.1	Gorai.009G218000.1
GH_A05G2045.1	Gorai.009G275900.1
GH_A05G1842.1	Gorai.010G002000.1
GH_A05G2046.1	Gorai.010G021100.1
GH_A05G1127.1	Gorai.011G006000.1
GH_A05G1412.1	Gorai.011G061400.1
GH_A05G1426.1	Gorai.011G056000.1
GH_A05G4369.1	Gorai.012G000900.1
GH_A05G1412.1	Gorai.013G223900.1
GH_A06G0192.1	Gorai.007G214100.1
GH_A06G0015.1	Gorai.009G192600.1
GH_A06G0192.1	Gorai.009G213500.1
GH_A06G0198.1	Gorai.009G275900.1
GH_A06G0015.1	Gorai.010G002000.1
GH_A06G0192.1	Gorai.010G021100.1
GH_A06G1758.1	Gorai.010G183500.1
GH_A06G1905.1	Gorai.010G199900.1
GH_A06G1906.1	Gorai.010G200300.1
GH_A06G1490.1	Gorai.010G163700.1
GH_A07G2208.1	Gorai.001G224300.1
GH_A07G1662.1	Gorai.001G182200.1
GH_A07G2208.1	Gorai.007G164000.1
GH_A08G1546.1	Gorai.004G155800.1
GH_A08G2035.1	Gorai.004G206800.1
GH_A08G2747.1	Gorai.004G280300.1
GH_A08G2798.1	Gorai.004G284900.1
GH_A08G0020.1	Gorai.004G002500.1
GH_A08G0220.1	Gorai.004G025300.1
GH_A08G0296.1	Gorai.004G034100.1
GH_A08G1546.1	Gorai.007G094000.1
GH_A08G2747.1	Gorai.009G025200.1
GH_A08G2798.1	Gorai.013G223900.1
GH_A09G1123.1	Gorai.006G111200.1
GH_A09G0605.1	Gorai.006G065800.1
GH_A09G1549.1	Gorai.006G156500.1
GH_A10G0054.1	Gorai.009G116500.1
GH_A10G0518.1	Gorai.009G147400.1
GH_A10G0564.1	Gorai.009G146000.1
GH_A10G0344.1	Gorai.010G163700.1
GH_A10G0054.1	Gorai.011G006000.1
GH_A10G0344.1	Gorai.011G035300.1
GH_A10G0518.1	Gorai.011G056000.1
GH_A10G0564.1	Gorai.011G061400.1
GH_A10G2489.1	Gorai.011G272000.1
GH_A11G1542.1	Gorai.001G224300.1
GH_A11G0863.1	Gorai.004G155800.1
GH_A11G0863.1	Gorai.007G094000.1
GH_A11G1542.1	Gorai.007G164000.1
GH_A11G2022.1	Gorai.007G214100.1
GH_A11G2313.1	Gorai.007G221100.1
GH_A11G2022.1	Gorai.009G213500.1
GH_A11G2313.1	Gorai.009G218000.1
GH_A11G2022.1	Gorai.010G021100.1
GH_A12G2613.1	Gorai.003G074100.1
GH_A12G1192.1	Gorai.008G115400.1
GH_A12G2613.1	Gorai.008G260500.1
GH_A12G0218.1	Gorai.008G024400.1
GH_A12G0218.1	Gorai.009G213600.1
GH_A12G0219.1	Gorai.009G213500.1
GH_A12G0218.1	Gorai.010G021600.1
GH_A13G2196.1	Gorai.004G284900.1
GH_A13G2196.1	Gorai.013G223900.1
GH_A13G0017.1	Gorai.013G001600.1
GH_A13G0300.1	Gorai.013G033000.1
Gorai.001G060600.1	GH_D07G0596.1
Gorai.001G224300.1	GH_D07G2140.1
Gorai.001G182200.1	GH_D07G1663.1
Gorai.001G224300.1	GH_D11G1567.1
Gorai.003G154100.1	GH_D03G1658.1
Gorai.003G178600.1	GH_D03G1876.1
Gorai.003G074100.1	GH_D03G1001.1
Gorai.003G074100.1	GH_D12G2635.1
Gorai.004G280300.1	GH_D05G0243.1
Gorai.004G155800.1	GH_D08G1565.1
Gorai.004G205600.1	GH_D08G2035.1
Gorai.004G206800.1	GH_D08G2050.1
Gorai.004G280300.1	GH_D08G2744.1
Gorai.004G284900.1	GH_D08G2791.1
Gorai.004G001900.1	GH_D08G0018.1
Gorai.004G002500.1	GH_D08G0024.1
Gorai.004G025300.1	GH_D08G0233.1
Gorai.004G034100.1	GH_D08G0314.1
Gorai.004G155800.1	GH_D11G0900.1
Gorai.004G118300.1	GH_D11G0102.1
Gorai.004G284900.1	GH_D13G2177.1
Gorai.005G099900.1	GH_D02G0907.1
Gorai.005G099900.1	GH_D05G2121.1
Gorai.006G111200.1	GH_D09G1076.1
Gorai.006G156500.1	GH_D09G1516.1
Gorai.006G065800.1	GH_D09G0541.1
Gorai.007G214100.1	GH_D05G2076.1
Gorai.007G221100.1	GH_D05G2121.1
Gorai.007G164000.1	GH_D05G1805.1
Gorai.007G214100.1	GH_D06G0177.1
Gorai.007G164000.1	GH_D07G2140.1
Gorai.007G094000.1	GH_D08G1565.1
Gorai.007G011200.1	GH_D11G0102.1
Gorai.007G094000.1	GH_D11G0900.1
Gorai.007G164000.1	GH_D11G1567.1
Gorai.007G214100.1	GH_D11G2061.1
Gorai.007G221100.1	GH_D11G2137.1
Gorai.008G260500.1	GH_D03G1001.1
Gorai.008G115600.1	GH_D08G2035.1
Gorai.008G115400.1	GH_D12G1196.1
Gorai.008G260500.1	GH_D12G2635.1
Gorai.008G024400.1	GH_D12G0232.1
Gorai.009G218000.1	GH_D02G0907.1
Gorai.009G025200.1	GH_D05G0243.1
Gorai.009G095600.1	GH_D05G0920.1
Gorai.009G116500.1	GH_D05G1123.1
Gorai.009G146000.1	GH_D05G1427.1
Gorai.009G147400.1	GH_D05G1441.1
Gorai.009G192600.1	GH_D05G1879.1
Gorai.009G213400.1	GH_D05G2076.1
Gorai.009G213600.1	GH_D05G2077.1
Gorai.009G218000.1	GH_D05G2121.1
Gorai.009G275900.1	GH_D05G2652.1
Gorai.009G453000.1	GH_D05G4041.1
Gorai.009G275900.1	GH_D05G2076.1
Gorai.009G213500.1	GH_D05G2652.1
Gorai.009G213500.1	GH_D06G0177.1
Gorai.009G275900.1	GH_D06G0183.1
Gorai.009G025200.1	GH_D08G2744.1
Gorai.009G116500.1	GH_D10G0060.1
Gorai.009G146000.1	GH_D10G0594.1
Gorai.009G147400.1	GH_D10G0544.1
Gorai.009G213500.1	GH_D11G2061.1
Gorai.009G218000.1	GH_D11G2137.1
Gorai.009G213500.1	GH_D12G0232.1
Gorai.010G002000.1	GH_D05G1879.1
Gorai.010G021100.1	GH_D05G2652.1
Gorai.010G021100.1	GH_D06G0177.1
Gorai.010G163700.1	GH_D06G1589.1
Gorai.010G183500.1	GH_D06G1785.1
Gorai.010G199900.1	GH_D06G1932.1
Gorai.010G163700.1	GH_D10G0358.1
Gorai.011G006000.1	GH_D05G1123.1
Gorai.011G056000.1	GH_D05G1441.1
Gorai.011G061400.1	GH_D05G1427.1
Gorai.011G035300.1	GH_D06G1589.1
Gorai.011G006000.1	GH_D10G0060.1
Gorai.011G035300.1	GH_D10G0358.1
Gorai.011G056000.1	GH_D10G0544.1
Gorai.011G061400.1	GH_D10G0594.1
Gorai.011G272000.1	GH_D10G2611.1
Gorai.011G272400.1	GH_D10G2614.1
Gorai.012G000900.1	GH_D04G0004.1
Gorai.013G223900.1	GH_D05G1427.1
Gorai.013G223900.1	GH_D08G2791.1
Gorai.013G001600.1	GH_D13G0013.1
Gorai.013G033000.1	GH_D13G0298.1
Gorai.013G223900.1	GH_D13G2177.1

## Sheet: Gr-Gr
Given Name	Given Name
Gorai.001G224300.1	Gorai.007G164000.1
Gorai.003G074100.1	Gorai.008G260500.1
Gorai.004G280300.1	Gorai.009G025200.1
Gorai.005G099900.1	Gorai.009G218000.1
Gorai.007G214100.1	Gorai.009G213400.1
Gorai.007G221100.1	Gorai.009G218000.1
Gorai.009G192600.1	Gorai.010G002000.1
Gorai.009G213500.1	Gorai.010G021100.1
Gorai.009G275900.1	Gorai.010G021600.1
Gorai.009G116500.1	Gorai.011G006000.1
Gorai.009G147400.1	Gorai.011G056000.1
Gorai.009G146000.1	Gorai.011G061400.1
Gorai.010G163700.1	Gorai.011G035300.1

## Sheet: Gh-Gh
Given Name	Given Name
GH_A01G2248.1	GH_A09G1549.1
GH_A01G0908.1	GH_D05G4041.1
GH_A01G2248.1	GH_D09G1516.1
GH_A02G0895.1	GH_A05G2091.1
GH_A02G1057.1	GH_A12G2613.1
GH_A02G0895.1	GH_D02G0907.1
GH_A02G1057.1	GH_D03G1001.1
GH_A02G0895.1	GH_D05G2121.1
GH_A02G1057.1	GH_D12G2635.1
GH_A03G0086.1	GH_D03G1876.1
GH_A03G0316.1	GH_D03G1658.1
GH_A04G0028.1	GH_D05G4041.1
GH_A05G1842.1	GH_A06G0015.1
GH_A05G2045.1	GH_A06G0198.1
GH_A05G0239.1	GH_A08G2747.1
GH_A05G1127.1	GH_A10G0054.1
GH_A05G1412.1	GH_A10G0564.1
GH_A05G1426.1	GH_A10G0518.1
GH_A05G2091.1	GH_D02G0907.1
GH_A05G4369.1	GH_D04G0004.1
GH_A05G0239.1	GH_D05G0243.1
GH_A05G0928.1	GH_D05G0920.1
GH_A05G1127.1	GH_D05G1123.1
GH_A05G1412.1	GH_D05G1427.1
GH_A05G1426.1	GH_D05G1441.1
GH_A05G1842.1	GH_D05G1879.1
GH_A05G2047.1	GH_D05G2078.1
GH_A05G2091.1	GH_D05G2121.1
GH_A05G2045.1	GH_D05G2652.1
GH_A05G2046.1	GH_D06G0177.1
GH_A05G0239.1	GH_D08G2744.1
GH_A05G1127.1	GH_D10G0060.1
GH_A05G1412.1	GH_D10G0594.1
GH_A05G1426.1	GH_D10G0544.1
GH_A05G2091.1	GH_D11G2137.1
GH_A06G1905.1	GH_A10G2491.1
GH_A06G0015.1	GH_D05G1879.1
GH_A06G0192.1	GH_D05G2076.1
GH_A06G0198.1	GH_D05G2652.1
GH_A06G0192.1	GH_D06G0177.1
GH_A06G0198.1	GH_D06G0183.1
GH_A06G1758.1	GH_D06G1785.1
GH_A06G1905.1	GH_D06G1932.1
GH_A06G1490.1	GH_D06G1589.1
GH_A07G2208.1	GH_A11G1542.1
GH_A07G1662.1	GH_D07G1663.1
GH_A07G2208.1	GH_D07G2140.1
GH_A07G2208.1	GH_D11G1567.1
GH_A08G1546.1	GH_A11G0863.1
GH_A08G2798.1	GH_A13G2196.1
GH_A08G2747.1	GH_D05G0243.1
GH_A08G1546.1	GH_D08G1565.1
GH_A08G2035.1	GH_D08G2050.1
GH_A08G2747.1	GH_D08G2744.1
GH_A08G2798.1	GH_D08G2791.1
GH_A08G0020.1	GH_D08G0024.1
GH_A08G0220.1	GH_D08G0233.1
GH_A08G0296.1	GH_D08G0314.1
GH_A08G1546.1	GH_D11G0900.1
GH_A08G1217.1	GH_D11G0102.1
GH_A08G2798.1	GH_D13G2177.1
GH_A09G0605.1	GH_D09G0541.1
GH_A09G1123.1	GH_D09G1076.1
GH_A09G1549.1	GH_D09G1516.1
GH_A10G0054.1	GH_D05G1123.1
GH_A10G0518.1	GH_D05G1441.1
GH_A10G0564.1	GH_D05G1427.1
GH_A10G0344.1	GH_D06G1589.1
GH_A10G2491.1	GH_D06G1932.1
GH_A10G2489.1	GH_D10G2611.1
GH_A10G0054.1	GH_D10G0060.1
GH_A10G0344.1	GH_D10G0358.1
GH_A10G0518.1	GH_D10G0544.1
GH_A10G0564.1	GH_D10G0594.1
GH_A11G1542.1	GH_D07G2140.1
GH_A11G0863.1	GH_D08G1565.1
GH_A11G0100.1	GH_D11G0102.1
GH_A11G0863.1	GH_D11G0900.1
GH_A11G1542.1	GH_D11G1567.1
GH_A11G2022.1	GH_D11G2061.1
GH_A11G2313.1	GH_D11G2137.1
GH_A12G2613.1	GH_D03G1001.1
GH_A12G1192.1	GH_D12G1196.1
GH_A12G2613.1	GH_D12G2635.1
GH_A12G0218.1	GH_D12G0232.1
GH_A13G2196.1	GH_D08G2791.1
GH_A13G2196.1	GH_D13G2177.1
GH_A13G0017.1	GH_D13G0013.1
GH_A13G0300.1	GH_D13G0298.1
GH_D01G0926.1	GH_D05G4041.1
GH_D02G0907.1	GH_D05G2121.1
GH_D03G1001.1	GH_D12G2635.1
GH_D05G2076.1	GH_D05G2652.1
GH_D05G2652.1	GH_D06G0183.1
GH_D05G0243.1	GH_D08G2744.1
GH_D05G1123.1	GH_D10G0060.1
GH_D05G1427.1	GH_D10G0594.1
GH_D05G1441.1	GH_D10G0544.1
GH_D05G2121.1	GH_D11G2137.1
GH_D06G1933.1	GH_D10G2614.1
GH_D06G1589.1	GH_D10G0358.1
GH_D07G2140.1	GH_D11G1567.1
GH_D08G1565.1	GH_D11G0900.1
GH_D08G1154.1	GH_D11G0102.1
GH_D08G2791.1	GH_D13G2177.1
