# Supplementary material for: Genome-wide analysis of the SBT gene family involved in drought tolerance in cotton
Source: Front Plant Sci. 2023 Jan 11;13:1097732. doi: 10.3389/fpls.2022.1097732 (PMC9875013; doi:10.3389/fpls.2022.1097732)
Supplement: Supplementary file 3 [file Table_3.xlsx]

## Sheet: Ga-Ga
Table S3. Ka/Ks Values of all duplicated gene pairs from four Gossypium species
Seq_1	Seq_2	Ka	Ks	Ka_Ks
Ga01G1833.1	Ga12G0377.1	0.399056	1.83967	0.216917
Ga03G0961.1	Ga05G2275.1	0.119572	0.486804	0.245627
Ga05G1955.1	Ga06G0021.1	0.140711	0.543352	0.258968
Ga05G2781.1	Ga06G0202.1	0.166925	0.859578	0.194194
Ga05G0250.1	Ga08G2838.1	0.0684179	0.459768	0.14881
Ga05G1484.1	Ga10G2490.1	0.0901257	0.551601	0.163389
Ga05G1498.1	Ga10G2538.1	0.0644393	0.743162	0.0867096
Ga05G1183.1	Ga10G3040.1	0.0968252	0.547941	0.176707
Ga05G2275.1	Ga11G1845.1	0.231164	NaN
Ga05G2165.1	Ga11G1933.1	0.451725	2.06729	0.218511
Ga05G2165.1	Ga14G0158.1	0.486142	NaN
Ga06G2023.1	Ga10G0220.1	0.329123	2.20872	0.14901
Ga06G2024.1	Ga10G0221.1	0.313317	1.90124	0.164796
Ga06G0202.1	Ga11G1933.1	0.355282	2.4007	0.147991
Ga07G2248.1	Ga11G2478.1	0.105201	0.526606	0.199772
Ga08G1541.1	Ga11G3186.1	0.121444	0.671417	0.180877
Ga08G2890.1	Ga13G2375.1	0.0919646	0.820436	0.112092

## Sheet: Ga-Gb
Seq_1	Seq_2	Ka	Ks	Ka_Ks
GB_A01G1899.1	Ga02G1103.1	0.00705224	0.0128391	0.549278
GB_A02G1070.1	Ga01G1833.1	0.0185155	0.0230466	0.803395
GB_A02G0887.1	Ga03G0961.1	0.00174351	0.00523258	0.333203
GB_A02G0887.1	Ga05G2275.1	0.120943	0.493743	0.24495
GB_A02G1070.1	Ga12G0377.1	0.40276	1.8116	0.222323
GB_A03G0306.1	Ga01G2613.1	0.00285511	0.00177384	1.60957
GB_A03G0086.1	Ga12G2429.1	0.00162844	0.00679026	0.239821
GB_A05G2122.1	Ga03G0961.1	0.118703	0.481668	0.246442
GB_A05G4461.1	Ga04G2139.1	0.0129769	0.0339196	0.382578
GB_A05G0240.1	Ga05G0250.1	0.00384206	0.00552616	0.695249
GB_A05G0937.1	Ga05G0974.1	0.0114177	0.0189845	0.601424
GB_A05G1136.1	Ga05G1183.1	0.00261211	0.00482705	0.541139
GB_A05G1423.1	Ga05G1484.1	0.0020339	0.00778778	0.261165
GB_A05G1438.1	Ga05G1498.1	0.000577367	0.00862078	0.0669739
GB_A05G2668.1	Ga05G2781.1	0.000572355	0.00372556	0.153629
GB_A05G2122.1	Ga05G2275.1	0.00494715	0.0112882	0.438259
GB_A05G2668.1	Ga06G0202.1	0.167641	0.847918	0.197709
GB_A05G0240.1	Ga08G2838.1	0.0679747	0.464467	0.14635
GB_A05G1423.1	Ga10G2490.1	0.0895806	0.558251	0.160467
GB_A05G1438.1	Ga10G2538.1	0.0650684	0.76662	0.084877
GB_A05G0937.1	Ga10G0218.1	0.445931	1.88793	0.236201
GB_A05G1136.1	Ga10G3040.1	0.0974476	0.547717	0.177916
GB_A05G2122.1	Ga11G1845.1	0.231404	NaN
GB_A05G1423.1	Ga13G2375.1	0.427654	NaN
GB_A06G0018.1	Ga05G1955.1	0.141068	0.537654	0.262376
GB_A06G0202.1	Ga05G2781.1	0.153736	0.852864	0.180258
GB_A06G0018.1	Ga06G0021.1	0.00172621	0.00891673	0.193592
GB_A06G0196.1	Ga06G0202.1	0.00298894	0.0197185	0.151581
GB_A06G1798.1	Ga06G1845.1	0.000539399	0.00485112	0.111191
GB_A06G1945.1	Ga06G2023.1	0.0087123	0.00842705	1.03385
GB_A06G1527.1	Ga06G1630.1	0.00170293	0.00527861	0.32261
GB_A06G1945.1	Ga10G0218.1	0.334484	1.69603	0.197216
GB_A06G0196.1	Ga11G1933.1	0.352977	2.50761	0.140762
GB_A06G0196.1	Ga14G0157.1	0.484289	1.84835	0.262012
GB_A07G2292.1	Ga07G2248.1	0.00286958	0.00357197	0.803362
GB_A07G1683.1	Ga07G1715.1	0.0100583	0.00912143	1.10271
GB_A07G2292.1	Ga11G2478.1	0.106575	0.522481	0.203979
GB_A08G2859.1	Ga05G0250.1	0.0688956	0.457061	0.150736
GB_A08G1631.1	Ga08G1541.1	0.000592768	0.00553168	0.107159
GB_A08G2143.1	Ga08G2092.1	0.00113604	0.00174978	0.649247
GB_A08G2859.1	Ga08G2838.1	0.00127542	0.00410491	0.310706
GB_A08G2910.1	Ga08G2890.1	0.00685114	0.00919552	0.745052
GB_A08G0217.1	Ga08G0260.1	0.00162462	0.00165358	0.98249
GB_A08G1631.1	Ga08G2092.1	0.497364	2.61122	0.190472
GB_A08G1631.1	Ga11G3186.1	0.122185	0.656812	0.186028
GB_A08G2910.1	Ga13G2375.1	0.0919095	0.820962	0.111953
GB_A09G1241.1	Ga09G1117.1	0.0074985	0.00975941	0.768335
GB_A09G1672.1	Ga09G1577.1	0.00592596	0.0208544	0.284158
GB_A09G0673.1	Ga09G0598.1	0.00284064	0.0105915	0.2682
GB_A10G0055.1	Ga05G1183.1	0.0962209	0.540771	0.177933
GB_A10G0518.1	Ga05G1498.1	0.0657575	0.758487	0.0866957
GB_A10G0567.1	Ga05G1484.1	0.0920348	0.560298	0.16426
GB_A10G2664.1	Ga06G2023.1	0.297058	1.78752	0.166184
GB_A10G0055.1	Ga10G3040.1	0.00159151	0.00996692	0.159679
GB_A10G0336.1	Ga10G2738.1	0.00114177	0.00893399	0.127801
GB_A10G0518.1	Ga10G2538.1	0.00637993	0.0190596	0.334735
GB_A10G0567.1	Ga10G2490.1	0.00288545	0.00347525	0.830287
GB_A10G2664.1	Ga10G0218.1	0.262636	1.33231	0.197128
GB_A10G0567.1	Ga13G2375.1	0.449832	3.05048	0.147463
GB_A11G2360.1	Ga05G2275.1	0.232016	NaN
GB_A11G1543.1	Ga07G2248.1	0.102535	0.524637	0.19544
GB_A11G0882.1	Ga08G1541.1	0.123173	0.67901	0.1814
GB_A11G2360.1	Ga11G1845.1	0.00174182	0.00358852	0.485387
GB_A11G0882.1	Ga11G3186.1	0.00411121	0.00937512	0.438523
GB_A11G1543.1	Ga11G2478.1	0.010343	0.0174	0.594421
GB_A12G2710.1	Ga01G1833.1	0.402057	1.91496	0.209956
GB_A12G0218.1	Ga06G0202.1	0.475928	1.88849	0.252015
GB_A12G0218.1	Ga11G1933.1	0.500485	3.44357	0.145339
GB_A12G1252.1	Ga12G1887.1	0.00227575	0.00711749	0.31974
GB_A12G2710.1	Ga12G0377.1	0.00974072	0.00500935	1.94451
GB_A12G0218.1	Ga14G0157.1	0.00424394	0.00574807	0.738323
GB_A13G2332.1	Ga05G1484.1	0.431219	NaN
GB_A13G2332.1	Ga08G2890.1	0.0912827	0.821094	0.111172
GB_A13G2332.1	Ga13G2375.1	0.00292612	0.0142205	0.205767
GB_A13G0015.1	Ga13G0017.1	0.0124255	0.00786707	1.57944
GB_A13G0305.1	Ga13G0638.1	0.014024	0.0229692	0.610556
Ga01G1833.1	GB_D03G1016.1	0.0316666	0.0618629	0.511884
Ga01G2613.1	GB_D03G1690.1	0.0111958	0.0335251	0.333954
Ga01G1833.1	GB_D12G2713.1	0.398822	1.90333	0.209539
Ga02G1768.1	GB_D08G0307.1	0.0137566	0.0608816	0.225957
Ga03G0961.1	GB_D02G0954.1	0.0146432	0.0338537	0.432543
Ga04G2139.1	GB_D04G0002.1	0.0129769	0.0339196	0.382578
Ga05G2275.1	GB_D02G0954.1	0.119266	0.473064	0.252114
Ga05G0250.1	GB_D05G0246.1	0.00901041	0.0455332	0.197887
Ga05G0974.1	GB_D05G0918.1	0.0112614	0.0597231	0.188559
Ga05G1183.1	GB_D05G1121.1	0.00471062	0.0362658	0.129891
Ga05G1484.1	GB_D05G1433.1	0.00949822	0.0446536	0.212709
Ga05G1498.1	GB_D05G1447.1	0.00521137	0.027959	0.186393
Ga05G1955.1	GB_D05G1893.1	0.0289952	0.0398908	0.726865
Ga05G2781.1	GB_D05G2668.1	0.0103703	0.0361573	0.286811
Ga05G1955.1	GB_D06G0016.1	0.141409	0.547766	0.258156
Ga05G2781.1	GB_D06G0196.1	0.152176	0.868897	0.175137
Ga05G0250.1	GB_D08G2849.1	0.0712089	0.453408	0.157052
Ga05G1183.1	GB_D10G0055.1	0.0977899	0.560167	0.174573
Ga05G1484.1	GB_D10G0588.1	0.0919355	0.555508	0.165498
Ga05G1498.1	GB_D10G0531.1	0.0601133	0.730263	0.0823173
Ga05G2275.1	GB_D11G2177.1	0.235915	NaN
Ga05G1484.1	GB_D13G2282.1	0.435668	NaN
Ga06G0021.1	GB_D05G1893.1	0.129834	0.528208	0.245802
Ga06G0202.1	GB_D05G2668.1	0.170643	0.864237	0.197449
Ga06G0021.1	GB_D06G0016.1	0.00634802	0.0382016	0.166171
Ga06G1630.1	GB_D06G1641.1	0.011425	0.0340917	0.335125
Ga06G1845.1	GB_D06G1858.1	0.0108732	0.0397938	0.273238
Ga06G2023.1	GB_D06G2011.1	0.0264211	0.0653328	0.404407
Ga06G2023.1	GB_D10G2623.1	0.314268	1.68716	0.186271
Ga06G0202.1	GB_D11G2099.1	0.365143	2.22699	0.163963
Ga06G0202.1	GB_D12G0234.1	0.521938	1.91289	0.272853
Ga07G1715.1	GB_D07G1692.1	0.0160466	0.0314279	0.510584
Ga07G2248.1	GB_D07G2252.1	0.0066197	0.048693	0.135948
Ga07G2248.1	GB_D11G1580.1	0.0988593	0.499719	0.19783
Ga08G2838.1	GB_D05G0246.1	0.0691708	0.443115	0.156101
Ga08G1541.1	GB_D08G1630.1	0.00415801	0.0533389	0.0779547
Ga08G2080.1	GB_D08G2114.1	0.00871273	0.0473358	0.184062
Ga08G2092.1	GB_D08G2128.1	0.0213423	0.035634	0.598931
Ga08G2838.1	GB_D08G2849.1	0.00639345	0.0321503	0.198861
Ga08G2890.1	GB_D08G2900.1	0.0162344	0.0990346	0.163927
Ga08G0027.1	GB_D08G0020.1	0.125674	0.229107	0.548537
Ga08G0260.1	GB_D08G0224.1	0.00379679	0.0286069	0.132723
Ga08G2092.1	GB_D08G1630.1	0.490359	3.13722	0.156304
Ga08G1541.1	GB_D11G0910.1	0.119026	0.654734	0.181793
Ga08G2092.1	GB_D11G0910.1	0.544853	2.12679	0.256186
Ga08G2890.1	GB_D13G2282.1	0.0884435	0.815409	0.108465
Ga09G1117.1	GB_D09G1085.1	0.0152794	0.0453421	0.336981
Ga09G0598.1	GB_D09G0559.1	0.0062616	0.0359404	0.174222
Ga09G1577.1	GB_D09G1535.1	0.00890879	0.0582534	0.152932
Ga10G2490.1	GB_D05G1433.1	0.0959075	0.513072	0.186928
Ga10G2538.1	GB_D05G1447.1	0.0682082	0.743889	0.0916914
Ga10G0220.1	GB_D05G0918.1	0.470908	3.61793	0.130159
Ga10G3040.1	GB_D05G1121.1	0.0973683	0.549628	0.177153
Ga10G2738.1	GB_D06G1641.1	0.26656	0.833087	0.319967
Ga10G0218.1	GB_D06G2011.1	0.336848	2.06228	0.163337
Ga10G2490.1	GB_D10G0588.1	0.0115972	0.0337885	0.34323
Ga10G2538.1	GB_D10G0531.1	0.0116422	0.0568235	0.204884
Ga10G2738.1	GB_D10G0341.1	0.00976371	0.0400946	0.243517
Ga10G3040.1	GB_D10G0055.1	0.0119168	0.0502933	0.236947
Ga10G0218.1	GB_D10G2623.1	0.265721	1.32605	0.200385
Ga10G2490.1	GB_D13G2282.1	0.443748	3.30169	0.1344
Ga11G1933.1	GB_D06G0196.1	0.359173	2.74605	0.130796
Ga11G2478.1	GB_D07G2252.1	0.104452	0.537501	0.194329
Ga11G3186.1	GB_D08G1630.1	0.122771	0.662068	0.185435
Ga11G1845.1	GB_D11G2177.1	0.00815621	0.0405629	0.201076
Ga11G1933.1	GB_D11G2099.1	0.0141841	0.0344364	0.411892
Ga11G2478.1	GB_D11G1580.1	0.0205136	0.0439036	0.467242
Ga11G3186.1	GB_D11G0910.1	0.00765801	0.0226539	0.338044
Ga11G1933.1	GB_D12G0234.1	0.533884	NaN
Ga12G0377.1	GB_D03G1016.1	0.40331	1.78967	0.225354
Ga12G0377.1	GB_D12G2713.1	0.0101167	0.0286742	0.352816
Ga12G1887.1	GB_D12G1236.1	0.0120191	0.045711	0.262938
Ga13G2375.1	GB_D05G1433.1	0.44931	2.3896	0.188027
Ga13G2375.1	GB_D05G1447.1	0.469449	NaN
Ga13G2375.1	GB_D08G2900.1	0.0900485	0.775789	0.116073
Ga13G2375.1	GB_D10G0588.1	0.455068	3.06474	0.148485
Ga13G2375.1	GB_D13G2282.1	0.0100006	0.0509209	0.196395
Ga13G0638.1	GB_D13G0300.1	0.0108962	0.0246393	0.442231
Ga13G0017.1	GB_D13G0051.1	0.0194789	0.0504619	0.386012
GB_D06G0196.1	Ga14G0157.1	0.456208	2.45477	0.185846
GB_D12G0234.1	Ga14G0157.1	0.0246901	0.054874	0.449943

## Sheet: Ga-Gh
Seq_1	Seq_2	Ka	Ks	Ka_Ks
Ga01G1833.1	GH_D03G1001.1	0.0316666	0.0638548	0.495916
Ga01G2613.1	GH_D03G1658.1	0.0106156	0.0354021	0.299857
Ga01G1833.1	GH_D12G2635.1	0.398745	1.90727	0.209066
Ga02G1768.1	GH_D08G0314.1	0.0137566	0.0608816	0.225957
Ga03G0961.1	GH_D02G0907.1	0.0134638	0.0356573	0.377588
Ga03G0961.1	GH_D05G2121.1	0.117765	0.483078	0.24378
Ga04G2139.1	GH_D04G0004.1	0.0135832	0.0339404	0.400209
Ga05G2275.1	GH_D02G0907.1	0.117912	0.475984	0.247723
Ga05G0250.1	GH_D05G0243.1	0.0081348	0.0468459	0.17365
Ga05G0974.1	GH_D05G0920.1	0.0118932	0.0597033	0.199205
Ga05G1183.1	GH_D05G1123.1	0.00471206	0.0311861	0.151095
Ga05G1484.1	GH_D05G1427.1	0.00875454	0.0352643	0.248255
Ga05G1498.1	GH_D05G1441.1	0.00521137	0.0261807	0.199054
Ga05G1955.1	GH_D05G1879.1	0.0293027	0.038912	0.753049
Ga05G2781.1	GH_D05G2652.1	0.0103723	0.0322477	0.321645
Ga05G2275.1	GH_D05G2121.1	0.00963189	0.0489861	0.196625
Ga05G0250.1	GH_D08G2744.1	0.0721244	0.456837	0.157878
Ga05G1183.1	GH_D10G0060.1	0.0977899	0.560167	0.174573
Ga05G1498.1	GH_D10G0544.1	0.0607394	0.721264	0.0842125
Ga05G1484.1	GH_D10G0594.1	0.0919449	0.55527	0.165586
Ga06G0021.1	GH_D05G1879.1	0.130524	0.520983	0.250533
Ga06G0202.1	GH_D05G2652.1	0.1702	0.855402	0.198971
Ga06G1630.1	GH_D06G1589.1	0.0108496	0.0359296	0.301968
Ga06G1845.1	GH_D06G1785.1	0.0114086	0.0448452	0.2544
Ga06G2023.1	GH_D06G1932.1	0.0282069	0.0607381	0.464401
Ga06G0202.1	GH_D06G0177.1	0.0137816	0.0722039	0.190871
Ga07G2248.1	GH_D07G2140.1	0.00806885	0.0495973	0.162688
Ga07G1715.1	GH_D07G1663.1	0.0148432	0.0295605	0.502128
Ga07G2248.1	GH_D11G1567.1	0.0988593	0.499719	0.19783
Ga08G2838.1	GH_D05G0243.1	0.0678919	0.447388	0.151752
Ga08G1541.1	GH_D08G1565.1	0.00420632	0.0535088	0.0786098
Ga08G2080.1	GH_D08G2035.1	0.0105212	0.0454392	0.231545
Ga08G2092.1	GH_D08G2050.1	0.00798259	0.0249355	0.320129
Ga08G2838.1	GH_D08G2744.1	0.00767543	0.0307664	0.249475
Ga08G2890.1	GH_D08G2791.1	0.0174075	0.100844	0.172617
Ga08G0027.1	GH_D08G0024.1	0.123596	0.230398	0.536446
Ga08G0260.1	GH_D08G0233.1	0.00434115	0.0303157	0.143198
Ga08G1541.1	GH_D11G0900.1	0.119026	0.659225	0.180555
Ga09G1117.1	GH_D09G1076.1	0.015714	0.0377313	0.41647
Ga09G0598.1	GH_D09G0541.1	0.00683344	0.0359404	0.190132
Ga09G1577.1	GH_D09G1516.1	0.00890879	0.0542259	0.16429
Ga10G2490.1	GH_D05G1427.1	0.0920868	0.540961	0.170228
Ga10G2538.1	GH_D05G1441.1	0.0678923	0.741579	0.091551
Ga10G3040.1	GH_D05G1123.1	0.0974009	0.54538	0.178593
Ga10G2738.1	GH_D06G1589.1	0.265746	0.838482	0.316937
Ga10G2490.1	GH_D10G0594.1	0.0115984	0.0319622	0.362877
Ga10G2538.1	GH_D10G0544.1	0.0110558	0.0568235	0.194564
Ga10G2738.1	GH_D10G0358.1	0.00918496	0.0401068	0.229013
Ga10G3040.1	GH_D10G0060.1	0.011371	0.0467144	0.243416
Ga10G0218.1	GH_D10G2611.1	0.266644	1.31342	0.203015
Ga11G2478.1	GH_D07G2140.1	0.10719	0.540515	0.198311
Ga11G3186.1	GH_D08G1565.1	0.123514	0.670152	0.184307
Ga11G1845.1	GH_D11G2137.1	0.00756994	0.0386826	0.195694
Ga11G1933.1	GH_D11G2061.1	0.0148069	0.0344364	0.429978
Ga11G2478.1	GH_D11G1567.1	0.0205136	0.0439036	0.467242
Ga11G3186.1	GH_D11G0900.1	0.00765801	0.0226539	0.338044
Ga12G2429.1	GH_D03G1876.1	0.0103737	0.036355	0.285344
Ga12G0377.1	GH_D03G1001.1	0.40331	1.77061	0.22778
Ga12G0377.1	GH_D12G2635.1	0.0101153	0.0286867	0.352612
Ga12G1887.1	GH_D12G1196.1	0.0120721	0.0477152	0.253004
Ga13G2375.1	GH_D08G2791.1	0.0907108	0.785968	0.115413
Ga13G0017.1	GH_D13G0013.1	0.0211762	0.0504316	0.4199
Ga13G0638.1	GH_D13G0298.1	0.0108962	0.0246393	0.442231
GH_D12G0232.1	Ga14G0157.1	0.0217536	0.0576502	0.377338

## Sheet: Gb-Gb
Seq_1	Seq_2	Ka	Ks	Ka_Ks
GB_A02G0887.1	GB_A05G2122.1	0.120071	0.488569	0.245762
GB_A02G1070.1	GB_A12G2710.1	0.405877	1.88212	0.215649
GB_A02G0887.1	GB_D02G0954.1	0.0128696	0.0356892	0.360602
GB_A02G1070.1	GB_D03G1016.1	0.0138759	0.043083	0.322074
GB_A02G1070.1	GB_D12G2713.1	0.402524	1.85079	0.217487
GB_A03G0306.1	GB_D03G1690.1	0.0129363	0.035354	0.365908
GB_A04G0033.1	GB_D05G4059.1	0.0470034	0.116795	0.402442
GB_A05G2668.1	GB_A06G0202.1	0.154438	0.852864	0.181082
GB_A05G0240.1	GB_A08G2859.1	0.0684459	0.461777	0.148223
GB_A05G1136.1	GB_A10G0055.1	0.0968354	0.547344	0.176919
GB_A05G1423.1	GB_A10G0567.1	0.0914885	0.567037	0.161345
GB_A05G1438.1	GB_A10G0518.1	0.0663883	0.782374	0.0848549
GB_A05G0937.1	GB_A10G2664.1	0.47412	3.69235	0.128406
GB_A05G2122.1	GB_A11G2360.1	0.232256	NaN
GB_A05G2077.1	GB_A12G0218.1	0.473547	3.36332	0.140797
GB_A05G2122.1	GB_D02G0954.1	0.118398	0.467986	0.252996
GB_A05G4461.1	GB_D04G0002.1	0	0
GB_A05G0240.1	GB_D05G0246.1	0.0101761	0.0478474	0.212679
GB_A05G0937.1	GB_D05G0918.1	0.017019	0.071583	0.237752
GB_A05G1136.1	GB_D05G1121.1	0.00523631	0.0345693	0.151473
GB_A05G1423.1	GB_D05G1433.1	0.0106196	0.0447029	0.237561
GB_A05G1438.1	GB_D05G1447.1	0.00579265	0.0351147	0.164964
GB_A05G2668.1	GB_D05G2668.1	0.0109507	0.0361573	0.302862
GB_A05G2668.1	GB_D06G0196.1	0.152973	0.855703	0.178769
GB_A05G0240.1	GB_D08G2849.1	0.0707288	0.455629	0.155233
GB_A05G1136.1	GB_D10G0055.1	0.0984056	0.559938	0.175744
GB_A05G1423.1	GB_D10G0588.1	0.0913899	0.562224	0.162551
GB_A05G1438.1	GB_D10G0531.1	0.0607394	0.753244	0.0806371
GB_A05G0937.1	GB_D10G2624.1	0.464707	2.7912	0.16649
GB_A05G2122.1	GB_D11G2177.1	0.236154	NaN
GB_A05G2077.1	GB_D12G0234.1	0.482107	3.46155	0.139275
GB_A05G1423.1	GB_D13G2282.1	0.431415	NaN
GB_A06G1945.1	GB_A10G2664.1	0.308698	1.73938	0.177476
GB_A06G0196.1	GB_A12G0218.1	0.473346	1.78493	0.26519
GB_A06G0018.1	GB_D05G1893.1	0.129828	0.5247	0.247432
GB_A06G0202.1	GB_D05G2668.1	0.160208	0.851652	0.188115
GB_A06G0018.1	GB_D06G0016.1	0.00692746	0.0400763	0.172857
GB_A06G0196.1	GB_D06G0196.1	0.0150168	0.0678305	0.221388
GB_A06G1798.1	GB_D06G1858.1	0.0111445	0.0423818	0.262956
GB_A06G1945.1	GB_D06G2011.1	0.0316782	0.0746812	0.42418
GB_A06G1527.1	GB_D06G1641.1	0.0120031	0.0395953	0.303145
GB_A06G1945.1	GB_D10G2623.1	0.321949	1.68771	0.190761
GB_A06G0196.1	GB_D11G2099.1	0.345023	2.37136	0.145496
GB_A07G2292.1	GB_A11G1543.1	0.105496	0.522968	0.201726
GB_A07G1683.1	GB_D07G1692.1	0.00810506	0.0310831	0.260755
GB_A07G2292.1	GB_D07G2252.1	0.00835583	0.0525076	0.159136
GB_A07G2292.1	GB_D11G1580.1	0.101804	0.498098	0.204386
GB_A08G1631.1	GB_A11G0882.1	0.123916	0.664242	0.186552
GB_A08G2910.1	GB_A13G2332.1	0.0911913	0.821652	0.110985
GB_A08G2859.1	GB_D05G0246.1	0.0696437	0.440496	0.158103
GB_A08G1631.1	GB_D08G1630.1	0.00535186	0.0473942	0.112922
GB_A08G2143.1	GB_D08G2128.1	0.0213465	0.0356123	0.599413
GB_A08G2859.1	GB_D08G2849.1	0.00682211	0.033572	0.203208
GB_A08G2910.1	GB_D08G2900.1	0.0185359	0.102348	0.181106
GB_A08G0013.1	GB_D08G0014.1	0.112148	0.183211	0.612123
GB_A08G0217.1	GB_D08G0224.1	0.004339	0.0303625	0.142906
GB_A08G1631.1	GB_D11G0910.1	0.119764	0.640473	0.186993
GB_A08G2910.1	GB_D13G2282.1	0.0882011	0.821195	0.107406
GB_A09G0673.1	GB_D09G0559.1	0.00683214	0.0396548	0.17229
GB_A09G1241.1	GB_D09G1085.1	0.0231648	0.0516217	0.448741
GB_A09G1672.1	GB_D09G1535.1	0.0112991	0.060334	0.187276
GB_A10G0055.1	GB_D05G1121.1	0.0967392	0.54625	0.177097
GB_A10G0518.1	GB_D05G1447.1	0.0682701	0.759236	0.0899195
GB_A10G0567.1	GB_D05G1433.1	0.0970709	0.528097	0.183813
GB_A10G2664.1	GB_D05G0918.1	0.475005	2.84101	0.167196
GB_A10G0336.1	GB_D06G1641.1	0.265806	0.848459	0.313281
GB_A10G2664.1	GB_D06G2011.1	0.30145	2.01983	0.149246
GB_A10G2664.1	GB_D10G2623.1	0.0184935	0.0585971	0.315604
GB_A10G0055.1	GB_D10G0055.1	0.0123151	0.0549445	0.224137
GB_A10G0336.1	GB_D10G0341.1	0.00976558	0.0419435	0.232827
GB_A10G0518.1	GB_D10G0531.1	0.0122398	0.0548351	0.223211
GB_A10G0567.1	GB_D10G0588.1	0.0133446	0.0338487	0.394244
GB_A11G1543.1	GB_D07G2252.1	0.101157	0.534978	0.189087
GB_A11G0882.1	GB_D08G1630.1	0.124502	0.664999	0.187222
GB_A11G0882.1	GB_D11G0910.1	0.00943455	0.0284439	0.33169
GB_A11G1543.1	GB_D11G1580.1	0.0127275	0.038	0.334934
GB_A11G2360.1	GB_D11G2177.1	0.00874391	0.040538	0.215697
GB_A12G2710.1	GB_D03G1016.1	0.404924	1.86713	0.21687
GB_A12G0218.1	GB_D05G2100.1	0.48833	NaN
GB_A12G0218.1	GB_D06G0196.1	0.449192	2.40025	0.187144
GB_A12G1252.1	GB_D12G1236.1	0.0131689	0.0438815	0.300101
GB_A12G2710.1	GB_D12G2713.1	0.0185656	0.0276086	0.672455
GB_A12G0218.1	GB_D12G0234.1	0.0221318	0.0506991	0.436532
GB_A13G2332.1	GB_D08G2900.1	0.089368	0.766532	0.116587
GB_A13G2332.1	GB_D13G2282.1	0.00940635	0.0472025	0.199277
GB_A13G0305.1	GB_D13G0300.1	0.0194797	0.0379594	0.513172
GB_A13G0015.1	GB_D13G0051.1	0.0316973	0.0496902	0.637899
GB_D03G1016.1	GB_D12G2713.1	0.403073	1.84836	0.21807
GB_D05G1893.1	GB_D06G0016.1	0.12777	0.531846	0.240239
GB_D05G2668.1	GB_D06G0196.1	0.155789	0.878366	0.177362
GB_D05G0246.1	GB_D08G2849.1	0.0719328	0.434451	0.165572
GB_D05G1121.1	GB_D10G0055.1	0.0983077	0.558861	0.175907
GB_D05G1433.1	GB_D10G0588.1	0.0944927	0.503624	0.187626
GB_D05G1447.1	GB_D10G0531.1	0.0638651	0.730968	0.0873707
GB_D05G0918.1	GB_D10G2624.1	0.486431	2.30473	0.211058
GB_D05G2100.1	GB_D12G0234.1	0.497375	NaN
GB_D06G1641.1	GB_D10G0341.1	0.267528	0.84162	0.317873
GB_D06G2011.1	GB_D10G2623.1	0.301452	1.78694	0.168697
GB_D06G0196.1	GB_D11G2099.1	0.347484	2.48601	0.139775
GB_D07G2252.1	GB_D11G1580.1	0.0974877	0.509772	0.191238
GB_D08G1630.1	GB_D11G0910.1	0.120348	0.645611	0.186409
GB_D08G2114.1	GB_D12G1238.1	0.50789	3.28484	0.154617
GB_D08G2900.1	GB_D13G2282.1	0.0865326	0.786012	0.110091

## Sheet: Gb-Gh
Seq_1	Seq_2	Ka	Ks	Ka_Ks
GB_A01G1899.1	GH_A01G1785.1	0	0
GB_A01G1900.1	GH_A01G1786.1	0	0
GB_A02G0887.1	GH_A02G0895.1	0.00116178	0.00174064	0.667441
GB_A02G1070.1	GH_A02G1057.1	0.00229643	0.00546949	0.419863
GB_A02G0887.1	GH_A05G2091.1	0.120071	0.488569	0.245762
GB_A02G1070.1	GH_A12G2613.1	0.404278	1.82044	0.222077
GB_A02G0887.1	GH_D02G0907.1	0.0116927	0.0374967	0.311834
GB_A02G1070.1	GH_D03G1001.1	0.0138759	0.0450135	0.308261
GB_A02G0887.1	GH_D05G2121.1	0.119131	0.486628	0.24481
GB_A02G1070.1	GH_D12G2635.1	0.402447	1.8544	0.217023
GB_A03G0086.1	GH_A03G0086.1	0.00108538	0.00338601	0.320549
GB_A03G0306.1	GH_A03G0316.1	0.00285565	0.00354978	0.804459
GB_A03G0086.1	GH_D03G1876.1	0.0109222	0.0363708	0.300301
GB_A03G0306.1	GH_D03G1658.1	0.0123542	0.0372352	0.331789
GB_A04G0033.1	GH_A04G0028.1	0.0203927	0.0209088	0.975315
GB_A04G0033.1	GH_D05G4041.1	0.0481196	0.118684	0.405442
GB_A05G2122.1	GH_A02G0895.1	0.121224	0.486328	0.249264
GB_A05G0240.1	GH_A05G0239.1	0.000841338	0.00408999	0.205707
GB_A05G1136.1	GH_A05G1127.1	0.00261279	0
GB_A05G1423.1	GH_A05G1412.1	0.00116167	0.0103988	0.111712
GB_A05G1438.1	GH_A05G1426.1	0	0
GB_A05G1867.1	GH_A05G1842.1	0.0349105	0.0535491	0.651935
GB_A05G2077.1	GH_A05G2047.1	0.000582355	0
GB_A05G2122.1	GH_A05G2091.1	0	0.00172811
GB_A05G4461.1	GH_A05G4369.1	0.00165434	0
GB_A05G2668.1	GH_A06G0198.1	0.154438	0.852864	0.181082
GB_A05G0240.1	GH_A08G2747.1	0.0682229	0.4653	0.146621
GB_A05G1136.1	GH_A10G0054.1	0.0968354	0.550762	0.175821
GB_A05G1423.1	GH_A10G0564.1	0.0921298	0.563718	0.163432
GB_A05G1438.1	GH_A10G0518.1	0.0644781	0.773885	0.0833174
GB_A05G2122.1	GH_A11G2313.1	0.232203	NaN
GB_A05G2122.1	GH_D02G0907.1	0.117047	0.470893	0.248563
GB_A05G4461.1	GH_D04G0004.1	0.000570559	0
GB_A05G0240.1	GH_D05G0243.1	0.00930835	0.0491404	0.189424
GB_A05G0937.1	GH_D05G0920.1	0.0178568	0.0692846	0.257732
GB_A05G1136.1	GH_D05G1123.1	0.00523791	0.0295039	0.177533
GB_A05G1423.1	GH_D05G1427.1	0.00875624	0.0388608	0.225323
GB_A05G1438.1	GH_D05G1441.1	0.00579265	0.0333193	0.173853
GB_A05G2122.1	GH_D05G2121.1	0.00874688	0.0462986	0.188923
GB_A05G2668.1	GH_D05G2652.1	0.0109528	0.0322477	0.339645
GB_A05G2668.1	GH_D05G2077.1	0.384409	NaN
GB_A05G2668.1	GH_D06G0183.1	0.154414	0.836385	0.18462
GB_A05G0240.1	GH_D08G2744.1	0.0716324	0.459028	0.156052
GB_A05G1136.1	GH_D10G0060.1	0.0984056	0.559938	0.175744
GB_A05G1423.1	GH_D10G0594.1	0.0913993	0.561982	0.162637
GB_A05G1438.1	GH_D10G0544.1	0.0613661	0.743967	0.0824849
GB_A05G2122.1	GH_D11G2137.1	0.244711	NaN
GB_A06G0018.1	GH_A05G1842.1	0.138179	0.554327	0.249274
GB_A06G0018.1	GH_A06G0015.1	0.00176965	0.00731156	0.242035
GB_A06G0196.1	GH_A06G0192.1	0	0.00194616
GB_A06G0202.1	GH_A06G0198.1	0	0
GB_A06G1527.1	GH_A06G1490.1	0	0.00175439
GB_A06G1798.1	GH_A06G1758.1	0.00216012	0.0064734	0.333692
GB_A06G1945.1	GH_A06G1905.1	0.00689867	0.00655435	1.05253
GB_A06G1945.1	GH_A10G2490.1	0.309286	1.7792	0.173834
GB_A06G0196.1	GH_A11G2022.1	0.34756	2.48251	0.140003
GB_A06G0196.1	GH_A12G0218.1	0.473722	1.78152	0.265909
GB_A06G0018.1	GH_D05G1879.1	0.130517	0.517508	0.252202
GB_A06G0196.1	GH_D05G2077.1	0.418554	NaN
GB_A06G0202.1	GH_D05G2652.1	0.160124	0.840157	0.190589
GB_A06G0196.1	GH_D06G0177.1	0.0150668	0.0628746	0.239632
GB_A06G0202.1	GH_D06G0183.1	0.0097623	0.038037	0.256653
GB_A06G1798.1	GH_D06G1785.1	0.0116797	0.0474499	0.246148
GB_A06G1945.1	GH_D06G1932.1	0.0328912	0.0680269	0.483504
GB_A06G1527.1	GH_D06G1589.1	0.0114272	0.0414458	0.275714
GB_A06G1945.1	GH_D10G2611.1	0.32199	1.66779	0.193064
GB_A06G0196.1	GH_D11G2061.1	0.345981	2.37136	0.1459
GB_A06G0196.1	GH_D12G0232.1	0.486454	1.99733	0.243553
GB_A07G1683.1	GH_A07G1662.1	0.00115185	0.00540218	0.21322
GB_A07G2292.1	GH_A07G2208.1	0.00258299	0.00267459	0.965751
GB_A07G2292.1	GH_A11G1542.1	0.105496	0.519418	0.203104
GB_A07G1683.1	GH_D07G1663.1	0.00694048	0.0292363	0.237392
GB_A07G2292.1	GH_D07G2140.1	0.00980878	0.0534132	0.18364
GB_A07G2292.1	GH_D11G1567.1	0.101804	0.498098	0.204386
GB_A08G2859.1	GH_A05G0239.1	0.0684409	0.467021	0.146548
GB_A08G0217.1	GH_A08G0220.1	0.00257302	0.00706083	0.364407
GB_A08G1631.1	GH_A08G1546.1	0.00119922	0.00184758	0.649078
GB_A08G2143.1	GH_A08G2035.1	0	0.00174876
GB_A08G2859.1	GH_A08G2747.1	0.00085022	0.00136488	0.622927
GB_A08G2910.1	GH_A08G2798.1	0.0217246	0.0242113	0.897289
GB_A08G1631.1	GH_A11G0863.1	0.121834	0.654571	0.186129
GB_A08G2910.1	GH_A13G2196.1	0.0908651	0.817749	0.111116
GB_A08G2859.1	GH_D05G0243.1	0.0683631	0.444761	0.153708
GB_A08G1631.1	GH_D08G1565.1	0.00480915	0.0475897	0.101055
GB_A08G2143.1	GH_D08G2050.1	0.00798411	0.0231129	0.345439
GB_A08G2859.1	GH_D08G2744.1	0.00810473	0.0321878	0.251795
GB_A08G2910.1	GH_D08G2791.1	0.0198083	0.102365	0.193507
GB_A08G0013.1	GH_D08G0018.1	0.1209	0.176729	0.684097
GB_A08G0217.1	GH_D08G0233.1	0.00488358	0.0320769	0.152246
GB_A08G1631.1	GH_D11G0900.1	0.119764	0.644875	0.185717
GB_A09G0673.1	GH_A09G0605.1	0.000567161	0.00528016	0.107414
GB_A09G1241.1	GH_A09G1123.1	0.012939	0.0245567	0.526904
GB_A09G1672.1	GH_A09G1549.1	0.00413876	0.00564974	0.732557
GB_A09G0673.1	GH_D09G0541.1	0.0074043	0.0396548	0.186719
GB_A09G1241.1	GH_D09G1076.1	0.0307815	0.0536758	0.57347
GB_A09G1672.1	GH_D09G1516.1	0.0112991	0.0562916	0.200724
GB_A10G0055.1	GH_A05G1127.1	0.0962482	0.546903	0.175988
GB_A10G0518.1	GH_A05G1426.1	0.0663883	0.782374	0.0848549
GB_A10G0567.1	GH_A05G1412.1	0.0908242	0.567282	0.160104
GB_A10G2664.1	GH_A06G1905.1	0.299566	1.79665	0.166736
GB_A10G0055.1	GH_A10G0054.1	0	0.00331401
GB_A10G0336.1	GH_A10G0344.1	0.000647599	0.00601005	0.107753
GB_A10G0518.1	GH_A10G0518.1	0.00289492	0.00342369	0.845556
GB_A10G0567.1	GH_A10G0564.1	0.00403983	0.00173938	2.32257
GB_A10G0055.1	GH_D05G1123.1	0.0967712	0.542078	0.178519
GB_A10G0518.1	GH_D05G1441.1	0.0692195	0.756885	0.0914531
GB_A10G0567.1	GH_D05G1427.1	0.0939996	0.549517	0.171059
GB_A10G0336.1	GH_D06G1589.1	0.264993	0.853963	0.310309
GB_A10G2664.1	GH_D10G2611.1	0.0184953	0.060595	0.305229
GB_A10G0055.1	GH_D10G0060.1	0.0117754	0.05139	0.229139
GB_A10G0336.1	GH_D10G0358.1	0.00918672	0.0419562	0.21896
GB_A10G0518.1	GH_D10G0544.1	0.0116524	0.0548351	0.212499
GB_A10G0567.1	GH_D10G0594.1	0.0133459	0.0320191	0.416812
GB_A11G2360.1	GH_A05G2091.1	0.232256	NaN
GB_A11G1543.1	GH_A07G2208.1	0.106862	0.525635	0.203301
GB_A11G0882.1	GH_A08G1546.1	0.124992	0.652498	0.19156
GB_A11G0882.1	GH_A11G0863.1	0.00175919	0.00937512	0.187644
GB_A11G1543.1	GH_A11G1542.1	0.00114888	0.00707761	0.162325
GB_A11G2360.1	GH_A11G2313.1	0.00232333	0.00179212	1.29642
GB_A11G2360.1	GH_D05G2121.1	0.233884	NaN
GB_A11G1543.1	GH_D07G2140.1	0.103822	0.537901	0.193013
GB_A11G0882.1	GH_D08G1565.1	0.125248	0.673116	0.186071
GB_A11G0882.1	GH_D11G0900.1	0.00943455	0.0284439	0.33169
GB_A11G1543.1	GH_D11G1567.1	0.0127275	0.038	0.334934
GB_A11G2360.1	GH_D11G2137.1	0.008157	0.0386589	0.211
GB_A12G2710.1	GH_A02G1057.1	0.404844	1.83834	0.220223
GB_A12G0218.1	GH_A05G2047.1	0.47473	3.34282	0.142015
GB_A12G0218.1	GH_A06G0198.1	0.482492	2.90448	0.16612
GB_A12G0218.1	GH_A12G0218.1	0.00114558	0.00180777	0.633699
GB_A12G1252.1	GH_A12G1192.1	0.000567967	0.00534127	0.106336
GB_A12G2710.1	GH_A12G2613.1	0.00792398	0.00323704	2.4479
GB_A12G2710.1	GH_D03G1001.1	0.404924	1.86713	0.21687
GB_A12G0218.1	GH_D05G2078.1	0.473967	NaN
GB_A12G0219.1	GH_D05G2077.1	0.444658	NaN
GB_A12G0218.1	GH_D06G0183.1	0.482703	2.54374	0.189761
GB_A12G1252.1	GH_D12G1196.1	0.013227	0.0458788	0.288302
GB_A12G2710.1	GH_D12G2635.1	0.0185627	0.0276211	0.67205
GB_A12G0218.1	GH_D12G0232.1	0.020524	0.0562024	0.365181
GB_A13G2332.1	GH_A08G2798.1	0.106733	0.899897	0.118606
GB_A13G0015.1	GH_A13G0017.1	0.0124218	0.00430204	2.88742
GB_A13G0305.1	GH_A13G0300.1	0.0110214	0.015528	0.709774
GB_A13G2332.1	GH_A13G2196.1	0.0017543	0.00707657	0.247903
GB_A13G2332.1	GH_D08G2791.1	0.0900296	0.776589	0.11593
GB_A13G0015.1	GH_D13G0013.1	0.0335624	0.0516611	0.649665
GB_A13G0305.1	GH_D13G0298.1	0.0194797	0.0379594	0.513172
GB_D02G0954.1	GH_A02G0895.1	0.0140506	0.0338638	0.414914
GB_D02G0954.1	GH_A05G2091.1	0.118398	0.467986	0.252996
GB_D02G0954.1	GH_D02G0907.1	0.00116021	0.00174774	0.66383
GB_D02G0954.1	GH_D05G2121.1	0.117462	0.466084	0.252018
GB_D03G1016.1	GH_A02G1057.1	0.0162137	0.0450135	0.360197
GB_D03G1690.1	GH_A03G0316.1	0.012356	0.039082	0.316156
GB_D03G1016.1	GH_A12G2613.1	0.404828	1.79827	0.22512
GB_D03G1016.1	GH_D03G1001.1	0	0.00182648
GB_D03G1690.1	GH_D03G1658.1	0.000570071	0.00177462	0.321235
GB_D03G1016.1	GH_D12G2635.1	0.402996	1.85197	0.217604
GB_D04G0002.1	GH_A05G4369.1	0.00165434	0
GB_D04G0002.1	GH_D04G0004.1	0.000570559	0
GB_D05G4059.1	GH_A04G0028.1	0.0331602	0.107934	0.307228
GB_D05G0246.1	GH_A05G0239.1	0.00932215	0.0464066	0.20088
GB_D05G1121.1	GH_A05G1127.1	0.00471185	0.0345503	0.136377
GB_D05G1433.1	GH_A05G1412.1	0.0117419	0.0447523	0.262376
GB_D05G1447.1	GH_A05G1426.1	0.00579265	0.0351147	0.164964
GB_D05G1893.1	GH_A05G1842.1	0.0265576	0.0473552	0.560816
GB_D05G2101.1	GH_A05G2047.1	0.00672388	0.0375801	0.178921
GB_D05G1893.1	GH_A06G0015.1	0.126378	0.540992	0.233605
GB_D05G2668.1	GH_A06G0198.1	0.160208	0.851652	0.188115
GB_D05G0246.1	GH_A08G2747.1	0.0694201	0.443942	0.156372
GB_D05G1121.1	GH_A10G0054.1	0.0967392	0.549673	0.175994
GB_D05G1433.1	GH_A10G0564.1	0.0982919	0.522372	0.188165
GB_D05G1447.1	GH_A10G0518.1	0.0676174	0.750979	0.090039
GB_D05G0246.1	GH_D05G0243.1	0.00168658	0.00136426	1.23626
GB_D05G0918.1	GH_D05G0920.1	0.000598683	0.00184389	0.324686
GB_D05G1121.1	GH_D05G1123.1	0.00104407	0.00484589	0.215454
GB_D05G1433.1	GH_D05G1427.1	0.00612874	0.0113424	0.54034
GB_D05G1447.1	GH_D05G1441.1	0.00115473	0.00171821	0.672055
GB_D05G1893.1	GH_D05G1879.1	0.0011354	0.00532704	0.213138
GB_D05G2100.1	GH_D05G2077.1	0.00121249	0
GB_D05G2668.1	GH_D05G2652.1	0.0022927	0.00372209	0.615972
GB_D05G2668.1	GH_D05G2077.1	0.389498	NaN
GB_D05G4059.1	GH_D05G4041.1	0.00148851	0.00240747	0.61829
GB_D05G2668.1	GH_D06G0183.1	0.160183	0.835202	0.191789
GB_D05G0246.1	GH_D08G2744.1	0.0728386	0.437738	0.166398
GB_D05G1121.1	GH_D10G0060.1	0.0983077	0.558861	0.175907
GB_D05G1433.1	GH_D10G0594.1	0.0932402	0.503624	0.185139
GB_D05G1447.1	GH_D10G0544.1	0.0644943	0.721955	0.0893328
GB_D06G0016.1	GH_A05G1842.1	0.138569	0.557033	0.248763
GB_D06G0016.1	GH_A06G0015.1	0.00769769	0.0449994	0.171062
GB_D06G0196.1	GH_A06G0192.1	0.0150168	0.0655439	0.229111
GB_D06G1858.1	GH_A06G1758.1	0.012519	0.0449074	0.278774
GB_D06G2011.1	GH_A06G1905.1	0.0245588	0.0674612	0.364044
GB_D06G1641.1	GH_A06G1490.1	0.0120031	0.0414458	0.28961
GB_D06G1641.1	GH_A10G0344.1	0.282941	0.806253	0.350934
GB_D06G2013.1	GH_A10G2491.1	0.312744	1.99683	0.15662
GB_D06G0196.1	GH_A11G2022.1	0.351759	2.64759	0.13286
GB_D06G0196.1	GH_A12G0218.1	0.449594	2.39294	0.187884
GB_D06G0016.1	GH_D05G1879.1	0.128458	0.524587	0.244874
GB_D06G0196.1	GH_D05G2077.1	0.3858	NaN
GB_D06G0196.1	GH_D05G2652.1	0.154989	0.86501	0.179176
GB_D06G0196.1	GH_D06G0177.1	0.00258928	0.00209717	1.23465
GB_D06G1641.1	GH_D06G1589.1	0.000566519	0.00175285	0.323199
GB_D06G1858.1	GH_D06G1785.1	0.000539763	0.00486488	0.110951
GB_D06G2011.1	GH_D06G1932.1	0.0129958	0.0278566	0.466527
GB_D06G2011.1	GH_D10G2611.1	0.301489	1.76419	0.170894
GB_D06G1641.1	GH_D10G0358.1	0.26709	0.8448	0.316157
GB_D06G0196.1	GH_D12G0232.1	0.460913	2.71732	0.16962
GB_D07G1692.1	GH_A07G1662.1	0.00810428	0.0329623	0.245865
GB_D07G2252.1	GH_A07G2208.1	0.00980972	0.0553076	0.177367
GB_D07G2252.1	GH_A11G1542.1	0.101157	0.531376	0.190369
GB_D07G0592.1	GH_D07G0596.1	0.00120156	0
GB_D07G1692.1	GH_D07G1663.1	0.00115285	0.00179158	0.643481
GB_D07G2252.1	GH_D07G2140.1	0.00258522	0.00445105	0.580811
GB_D07G2252.1	GH_D11G1567.1	0.0974877	0.509772	0.191238
GB_D08G2849.1	GH_A05G0239.1	0.0707236	0.460841	0.153466
GB_D08G1630.1	GH_A08G1546.1	0.00661957	0.0495812	0.13351
GB_D08G2128.1	GH_A08G2035.1	0.0213465	0.0374849	0.569468
GB_D08G2849.1	GH_A08G2747.1	0.00682307	0.0321278	0.212373
GB_D08G2900.1	GH_A08G2798.1	0.0298113	0.140558	0.212093
GB_D08G0020.1	GH_A08G0020.1	0.135962	0.281563	0.482883
GB_D08G0224.1	GH_A08G0220.1	0.00583661	0.0307887	0.18957
GB_D08G0307.1	GH_A08G0296.1	0.0166846	0.0611839	0.272697
GB_D08G1630.1	GH_A11G0863.1	0.122419	0.659811	0.185537
GB_D08G2900.1	GH_A13G2196.1	0.0890584	0.763115	0.116704
GB_D08G2849.1	GH_D05G0243.1	0.0706457	0.438711	0.16103
GB_D08G0014.1	GH_D08G0018.1	0.0036749	0.00449187	0.818123
GB_D08G0020.1	GH_D08G0024.1	0.000598563	0.00753302	0.0794586
GB_D08G0224.1	GH_D08G0233.1	0.00270954	0.0016538	1.63837
GB_D08G0307.1	GH_D08G0314.1	0	0
GB_D08G1630.1	GH_D08G1565.1	0.00179982	0.00741433	0.242749
GB_D08G2114.1	GH_D08G2035.1	0.00176618	0.00185271	0.953294
GB_D08G2128.1	GH_D08G2050.1	0.0073011	0.00634924	1.14992
GB_D08G2849.1	GH_D08G2744.1	0.00212254	0.00137489	1.5438
GB_D08G2900.1	GH_D08G2791.1	0.00469141	0.00869449	0.539584
GB_D08G1630.1	GH_D11G0900.1	0.120348	0.650044	0.185138
GB_D08G2114.1	GH_D12G1198.1	0.510404	3.10131	0.164577
GB_D09G0559.1	GH_A09G0605.1	0.00626041	0.0341223	0.18347
GB_D09G1085.1	GH_A09G1123.1	0.0101909	0.0324475	0.314072
GB_D09G1535.1	GH_A09G1549.1	0.00949615	0.0544192	0.1745
GB_D09G0559.1	GH_D09G0541.1	0.00170165	0
GB_D09G1085.1	GH_D09G1076.1	0.00305677	0.00684936	0.446286
GB_D09G1535.1	GH_D09G1516.1	0	0.0037465
GB_D10G0055.1	GH_A05G1127.1	0.0978177	0.559482	0.174836
GB_D10G0531.1	GH_A05G1426.1	0.0607394	0.753244	0.0806371
GB_D10G0588.1	GH_A05G1412.1	0.0923627	0.568011	0.162607
GB_D10G2623.1	GH_A06G1905.1	0.313222	1.71179	0.18298
GB_D10G0055.1	GH_A10G0054.1	0.0123151	0.05139	0.23964
GB_D10G0341.1	GH_A10G0344.1	0.00977531	0.0409798	0.23854
GB_D10G0531.1	GH_A10G0518.1	0.0104759	0.051219	0.204533
GB_D10G0588.1	GH_A10G0564.1	0.0139282	0.0320428	0.434676
GB_D10G0055.1	GH_D05G1123.1	0.0983403	0.5546	0.177318
GB_D10G0531.1	GH_D05G1441.1	0.0635508	0.728705	0.0872106
GB_D10G0588.1	GH_D05G1427.1	0.092586	0.544762	0.169957
GB_D10G0055.1	GH_D05G1123.1	0.0983403	0.5546	0.177318
GB_D10G0341.1	GH_D06G1589.1	0.266713	0.847069	0.314865
GB_D10G2623.1	GH_D06G1932.1	0.299896	1.80578	0.166076
GB_D10G0055.1	GH_D10G0060.1	0.00159419	0.00332318	0.479718
GB_D10G0341.1	GH_D10G0358.1	0.00285524	0.00355135	0.803987
GB_D10G0531.1	GH_D10G0544.1	0.000578425	0.00341784	0.169237
GB_D10G0588.1	GH_D10G0594.1	0.00114998	0.00174876	0.657594
GB_D10G2623.1	GH_D10G2611.1	0.00118953	0.00186335	0.638382
GB_D11G2177.1	GH_A05G2091.1	0.236154	NaN
GB_D11G2099.1	GH_A06G0192.1	0.345023	2.37136	0.145496
GB_D11G1580.1	GH_A07G2208.1	0.103161	0.500711	0.20603
GB_D11G0910.1	GH_A08G1546.1	0.120835	0.633453	0.190755
GB_D11G0910.1	GH_A11G0863.1	0.00765801	0.0303599	0.252241
GB_D11G1580.1	GH_A11G1542.1	0.0127275	0.038	0.334934
GB_D11G2099.1	GH_A11G2022.1	0.0109098	0.028426	0.383797
GB_D11G2177.1	GH_A11G2313.1	0.00874221	0.0386707	0.226068
GB_D11G2099.1	GH_D05G2077.1	0.437528	2.0691	0.211459
GB_D11G2177.1	GH_D05G2121.1	0.237788	NaN
GB_D11G2099.1	GH_D06G0177.1	0.368768	2.13609	0.172637
GB_D11G1580.1	GH_D07G2140.1	0.100137	0.512626	0.19534
GB_D11G0910.1	GH_D08G1565.1	0.121088	0.653528	0.185284
GB_D11G0910.1	GH_D11G0900.1	0	0.00372325	0
GB_D11G1580.1	GH_D11G1567.1	0	0
GB_D11G2099.1	GH_D11G2061.1	0.000566412	0.00370714	0.152789
GB_D11G2177.1	GH_D11G2137.1	0.00173896	0.00541682	0.321031
GB_D12G2713.1	GH_A02G1057.1	0.401532	1.80999	0.221842
GB_D12G0234.1	GH_A05G2047.1	0.482107	3.46155	0.139275
GB_D12G0234.1	GH_A06G0198.1	0.512121	3.21142	0.159469
GB_D12G1236.1	GH_A12G1192.1	0.0125891	0.0457948	0.274903
GB_D12G2713.1	GH_A12G2613.1	0.0106995	0.025136	0.425665
GB_D12G0234.1	GH_A12G0218.1	0.0221318	0.0506991	0.436532
GB_D12G2713.1	GH_D03G1001.1	0.403073	1.82771	0.220535
GB_D12G0234.1	GH_D05G2077.1	0.497375	NaN
GB_D12G0234.1	GH_D12G0232.1	0.00613736	0.00475249	1.2914
GB_D12G1236.1	GH_D12G1196.1	0.00114036	0.00178518	0.638791
GB_D12G2713.1	GH_D12G2635.1	0.00114794	0
GB_D13G2282.1	GH_A08G2798.1	0.105869	0.901707	0.11741
GB_D13G2282.1	GH_A13G2196.1	0.00881715	0.0509209	0.173154
GB_D13G0300.1	GH_A13G0300.1	0.00801573	0.0210509	0.380778
GB_D13G0051.1	GH_A13G0017.1	0.0203965	0.0491437	0.415039
GB_D13G2282.1	GH_D08G2791.1	0.08686	0.79887	0.108729
GB_D13G0300.1	GH_D13G0298.1	0	0
GB_D13G0051.1	GH_D13G0013.1	0.00165123	0.00348534	0.473763

## Sheet: Gb-Gr
Seq_1	Seq_2	Ka	Ks	Ka_Ks
GB_A02G1070.1	Gorai.003G074100.1	0.0138779	0.0449924	0.30845
GB_A02G0887.1	Gorai.005G099900.1	0.0122846	0.0485345	0.25311
GB_A02G1070.1	Gorai.008G260500.1	0.401114	1.83685	0.218371
GB_A02G0887.1	Gorai.009G218000.1	0.119669	0.494556	0.241972
GB_A03G0086.1	Gorai.003G178600.1	0.0110729	0.035089	0.315565
GB_A03G0306.1	Gorai.003G154100.1	0.0138014	0.0363267	0.379925
GB_A05G0240.1	Gorai.004G280300.1	0.0709573	0.464664	0.152707
GB_A05G2122.1	Gorai.005G099900.1	0.117989	0.476016	0.247869
GB_A05G2122.1	Gorai.007G221100.1	0.230527	NaN
GB_A05G0240.1	Gorai.009G025200.1	0.0088796	0.046298	0.191792
GB_A05G0937.1	Gorai.009G095600.1	0.0222879	0.0863762	0.258033
GB_A05G1136.1	Gorai.009G116500.1	0.00470692	0.0344936	0.136458
GB_A05G1423.1	Gorai.009G146000.1	0.00934182	0.0316623	0.295045
GB_A05G1438.1	Gorai.009G147400.1	0.00695792	0.0350941	0.198264
GB_A05G2122.1	Gorai.009G218000.1	0.0078653	0.0417576	0.188356
GB_A05G2668.1	Gorai.009G275900.1	0.00940728	0.0290453	0.323883
GB_A05G2668.1	Gorai.009G213500.1	0.393858	NaN
GB_A05G2668.1	Gorai.010G021100.1	0.201401	0.907302	0.221978
GB_A05G1136.1	Gorai.011G006000.1	0.0971932	0.566917	0.171442
GB_A05G1438.1	Gorai.011G061400.1	0.451565	2.18578	0.206592
GB_A05G1423.1	Gorai.011G061400.1	0.0894459	0.562671	0.158966
GB_A05G1438.1	Gorai.011G056000.1	0.0613753	0.781197	0.0785657
GB_A05G0937.1	Gorai.011G272000.1	0.485927	1.97924	0.245511
GB_A05G4461.1	Gorai.012G000900.1	0	0
GB_A05G1423.1	Gorai.013G223900.1	0.433539	NaN
GB_A06G0196.1	Gorai.007G214100.1	0.343857	2.42521	0.141784
GB_A06G0018.1	Gorai.009G192600.1	0.12775	0.528552	0.241699
GB_A06G0196.1	Gorai.009G213500.1	0.418668	NaN
GB_A06G0202.1	Gorai.009G275900.1	0.158104	0.840285	0.188155
GB_A06G0018.1	Gorai.010G002000.1	0.0063465	0.0345045	0.183932
GB_A06G0196.1	Gorai.010G021100.1	0.0564922	0.0830946	0.679854
GB_A06G1798.1	Gorai.010G183500.1	0.0103113	0.0448887	0.229708
GB_A06G1945.1	Gorai.010G199900.1	0.026555	0.0679371	0.390876
GB_A07G2292.1	Gorai.001G224300.1	0.00893898	0.046747	0.19122
GB_A07G2292.1	Gorai.007G164000.1	0.104436	0.498098	0.20967
GB_A08G1631.1	Gorai.004G155800.1	0.00713937	0.0377557	0.189094
GB_A08G2143.1	Gorai.004G206800.1	0.00741099	0.0231129	0.320642
GB_A08G2859.1	Gorai.004G280300.1	0.00639435	0.0450946	0.141799
GB_A08G2910.1	Gorai.004G284900.1	0.0147225	0.09831	0.149756
GB_A08G0013.1	Gorai.004G001900.1	0.100053	0.140893	0.710138
GB_A08G0217.1	Gorai.004G025300.1	0.00325248	0.0303455	0.107182
GB_A08G1631.1	Gorai.004G206800.1	0.486939	2.40759	0.202252
GB_A08G1631.1	Gorai.007G094000.1	0.119764	0.649303	0.18445
GB_A08G2859.1	Gorai.009G025200.1	0.0684154	0.442559	0.15459
GB_A08G2910.1	Gorai.013G223900.1	0.0882011	0.832313	0.105971
GB_A09G1241.1	Gorai.006G111200.1	0.0263148	0.0554947	0.474186
GB_A09G1672.1	Gorai.006G156500.1	0.0124984	0.060334	0.207154
GB_A09G0673.1	Gorai.006G065800.1	0.00683214	0.0396548	0.17229
GB_A10G0055.1	Gorai.009G116500.1	0.0967758	0.538584	0.179686
GB_A10G0567.1	Gorai.009G147400.1	0.466242	2.13263	0.218623
GB_A10G0518.1	Gorai.009G147400.1	0.0708187	0.749141	0.0945332
GB_A10G0567.1	Gorai.009G146000.1	0.095296	0.553607	0.172137
GB_A10G0336.1	Gorai.010G163700.1	0.264963	0.848924	0.312116
GB_A10G2664.1	Gorai.010G200300.1	0.303238	1.89671	0.159876
GB_A10G0055.1	Gorai.011G006000.1	0.0117754	0.05139	0.229139
GB_A10G0336.1	Gorai.011G035300.1	0.008608	0.0345045	0.249475
GB_A10G0518.1	Gorai.011G056000.1	0.0116541	0.0475093	0.245302
GB_A10G0567.1	Gorai.011G061400.1	0.0128878	0.0340815	0.378147
GB_A10G2664.1	Gorai.011G272000.1	0.058138	0.108907	0.533829
GB_A10G0567.1	Gorai.013G223900.1	0.446452	3.44814	0.129476
GB_A11G1543.1	Gorai.001G224300.1	0.103173	0.530465	0.194496
GB_A11G0882.1	Gorai.004G155800.1	0.125817	0.667344	0.188534
GB_A11G0882.1	Gorai.007G094000.1	0.00943455	0.0323193	0.291917
GB_A11G1543.1	Gorai.007G164000.1	0.0156505	0.038	0.411855
GB_A11G2360.1	Gorai.007G221100.1	0.00465253	0.0329623	0.141147
GB_A11G2360.1	Gorai.009G218000.1	0.230873	NaN
GB_A12G2710.1	Gorai.003G074100.1	0.408765	1.93979	0.210727
GB_A12G1252.1	Gorai.008G115400.1	0.0157712	0.0486186	0.324386
GB_A12G2710.1	Gorai.008G260500.1	0.0204098	0.0294317	0.693461
GB_A12G0218.1	Gorai.008G024400.1	0.0212726	0.0709904	0.299655
GB_A12G0218.1	Gorai.009G213500.1	0.483894	NaN
GB_A12G0218.1	Gorai.010G021600.1	0.481498	2.55066	0.188774
GB_A13G2332.1	Gorai.004G284900.1	0.0873543	0.762429	0.114574
GB_A13G2332.1	Gorai.009G146000.1	0.43246	NaN
GB_A13G2332.1	Gorai.011G061400.1	0.445437	4.53756	0.0981666
GB_A13G2332.1	Gorai.013G223900.1	0.00940635	0.0472025	0.199277
GB_A13G0015.1	Gorai.013G001600.1	0.0310852	0.0516611	0.601714
GB_A13G0305.1	Gorai.013G033000.1	0.0200851	0.0398734	0.503722
Gorai.001G060600.1	GB_D07G0592.1	0.00300752	0.00577852	0.520466
Gorai.001G224300.1	GB_D07G2252.1	0.00172265	0.00892602	0.192992
Gorai.001G224300.1	GB_D11G1580.1	0.0994912	0.505429	0.196845
Gorai.003G154100.1	GB_D03G1690.1	0.00514533	0.0143245	0.359197
Gorai.003G074100.1	GB_D03G1016.1	0.00574743	0.00549034	1.04683
Gorai.003G074100.1	GB_D12G2713.1	0.406768	1.89433	0.214729
Gorai.004G280300.1	GB_D05G0246.1	0.0721619	0.445755	0.161887
Gorai.004G155800.1	GB_D08G1630.1	0.00293916	0.0166828	0.176179
Gorai.004G205600.1	GB_D08G2114.1	0.00119593	0.00752357	0.158958
Gorai.004G206800.1	GB_D08G2128.1	0.00818163	0.0145946	0.560595
Gorai.004G280300.1	GB_D08G2849.1	0.00467987	0.0166404	0.281236
Gorai.004G284900.1	GB_D08G2900.1	0.00705403	0.0122345	0.576571
Gorai.004G001900.1	GB_D08G0014.1	0.0421152	0.0707787	0.595026
Gorai.004G002500.1	GB_D08G0020.1	0.0206964	0.0435184	0.475577
Gorai.004G025300.1	GB_D08G0224.1	0.00108274	0.00331035	0.327077
Gorai.004G034100.1	GB_D08G0307.1	0.00946159	0.0171256	0.552483
Gorai.004G206800.1	GB_D08G1630.1	0.480271	2.75501	0.174326
Gorai.004G155800.1	GB_D11G0910.1	0.121658	0.647851	0.187787
Gorai.004G284900.1	GB_D13G2282.1	0.084526	0.781818	0.108115
Gorai.005G099900.1	GB_D02G0954.1	0.00406938	0.0123134	0.330485
Gorai.006G111200.1	GB_D09G1085.1	0.00122731	0.0057906	0.211948
Gorai.006G156500.1	GB_D09G1535.1	0.00236523	0.0075118	0.314869
Gorai.006G065800.1	GB_D09G0559.1	0.001134	0
Gorai.007G214100.1	GB_D06G0196.1	0.347629	2.46531	0.141008
Gorai.007G164000.1	GB_D07G2252.1	0.100106	0.509772	0.196374
Gorai.007G094000.1	GB_D08G1630.1	0.120348	0.654502	0.183877
Gorai.007G094000.1	GB_D11G0910.1	0	0.00746507
Gorai.007G164000.1	GB_D11G1580.1	0.00402377	0.00710485	0.566341
Gorai.007G214100.1	GB_D11G2099.1	0.00230282	0.00187383	1.22894
Gorai.007G221100.1	GB_D11G2177.1	0.00406584	0.0181827	0.22361
Gorai.008G260500.1	GB_D03G1016.1	0.401663	1.83444	0.218957
Gorai.008G115600.1	GB_D08G2114.1	0.514509	3.11804	0.16501
Gorai.008G115400.1	GB_D12G1236.1	0.00483689	0.0116559	0.414972
Gorai.008G260500.1	GB_D12G2713.1	0.00518112	0.0138034	0.375351
Gorai.008G024400.1	GB_D12G0234.1	0.0254536	0.0456889	0.557107
Gorai.009G218000.1	GB_D02G0954.1	0.117998	0.4738	0.249045
Gorai.009G025200.1	GB_D05G0246.1	0.00295297	0.00410491	0.719374
Gorai.009G095600.1	GB_D05G0918.1	0.00721407	0.0218618	0.329985
Gorai.009G116500.1	GB_D05G1121.1	0.00261256	0.0129979	0.200999
Gorai.009G146000.1	GB_D05G1433.1	0.0106157	0.024532	0.432728
Gorai.009G147400.1	GB_D05G1447.1	0.0023117	0.0103629	0.223075
Gorai.009G192600.1	GB_D05G1893.1	0.00284145	0.0197262	0.144045
Gorai.009G275900.1	GB_D05G2668.1	0.00719219	0.0168034	0.42802
Gorai.009G213500.1	GB_D05G2668.1	0.39881	NaN
Gorai.009G192600.1	GB_D06G0016.1	0.125699	0.535736	0.234628
Gorai.009G213500.1	GB_D06G0196.1	0.386583	NaN
Gorai.009G275900.1	GB_D06G0196.1	0.156261	0.862415	0.18119
Gorai.009G025200.1	GB_D08G2849.1	0.0702302	0.436515	0.160888
Gorai.009G116500.1	GB_D10G0055.1	0.098345	0.551041	0.178471
Gorai.009G147400.1	GB_D10G0588.1	0.467678	2.19557	0.21301
Gorai.009G146000.1	GB_D10G0588.1	0.095193	0.548835	0.173445
Gorai.009G147400.1	GB_D10G0531.1	0.0651371	0.721264	0.0903097
Gorai.009G213500.1	GB_D11G2099.1	0.439955	2.01922	0.217883
Gorai.009G218000.1	GB_D11G2177.1	0.234763	NaN
Gorai.009G213500.1	GB_D12G0234.1	0.492145	NaN
Gorai.009G146000.1	GB_D13G2282.1	0.436914	5.78735	0.0754947
Gorai.010G002000.1	GB_D05G1893.1	0.128431	0.535971	0.239623
Gorai.010G021100.1	GB_D05G2668.1	0.205064	0.910913	0.225119
Gorai.010G002000.1	GB_D06G0016.1	0.0028777	0.00893134	0.322203
Gorai.010G021100.1	GB_D06G0196.1	0.0484627	0.0324527	1.49333
Gorai.010G163700.1	GB_D06G1641.1	0.00170068	0.0105822	0.160712
Gorai.010G183500.1	GB_D06G1858.1	0.00216119	0.00976417	0.221339
Gorai.010G199900.1	GB_D06G2011.1	0.0181016	0.0483218	0.374606
Gorai.010G163700.1	GB_D10G0341.1	0.266682	0.842078	0.316695
Gorai.010G199900.1	GB_D10G2623.1	0.305869	1.67891	0.182183
Gorai.010G021100.1	GB_D11G2099.1	0.391828	2.49193	0.157238
Gorai.010G021600.1	GB_D12G0234.1	0.510828	2.70217	0.189044
Gorai.011G006000.1	GB_D05G1121.1	0.0970967	0.565849	0.171595
Gorai.011G061400.1	GB_D05G1447.1	0.459691	2.18677	0.210215
Gorai.011G056000.1	GB_D05G1447.1	0.064504	0.758113	0.085085
Gorai.011G061400.1	GB_D05G1433.1	0.0932878	0.485569	0.192121
Gorai.011G272000.1	GB_D05G0918.1	0.492265	2.10603	0.233741
Gorai.011G035300.1	GB_D06G1641.1	0.266772	0.836445	0.318936
Gorai.011G006000.1	GB_D10G0055.1	0.00372506	0.013382	0.278363
Gorai.011G035300.1	GB_D10G0341.1	0.00457995	0.0143224	0.319776
Gorai.011G056000.1	GB_D10G0531.1	0.00173687	0.024248	0.0716291
Gorai.011G061400.1	GB_D10G0588.1	0.0029067	0.00884705	0.32855
Gorai.011G272000.1	GB_D10G2623.1	0.00282405	0.00252752	1.11732
Gorai.011G061400.1	GB_D13G2282.1	0.439433	4.71811	0.0931374
Gorai.012G000900.1	GB_D04G0002.1	0	0
Gorai.013G223900.1	GB_D05G1433.1	0.445144	2.26688	0.196368
Gorai.013G223900.1	GB_D08G2900.1	0.0865326	0.796114	0.108694
Gorai.013G223900.1	GB_D10G0588.1	0.449526	3.67963	0.122166
Gorai.013G033000.1	GB_D13G0300.1	0.000569909	0.0017301	0.329407
Gorai.013G223900.1	GB_D13G2282.1	0.00116993	0.00352217	0.332163
Gorai.013G001600.1	GB_D13G0051.1	0.00220244	0.0052341	0.420787

## Sheet: Gh-Gh
Seq_1	Seq_2	Ka	Ks	Ka_Ks
GH_A02G0895.1	GH_A05G2091.1	0.121224	0.486328	0.249264
GH_A02G1057.1	GH_A12G2613.1	0.403283	1.78135	0.226393
GH_A02G0895.1	GH_D02G0907.1	0.0128721	0.0356679	0.360887
GH_A02G1057.1	GH_D03G1001.1	0.0162137	0.046949	0.345348
GH_A02G0895.1	GH_D05G2121.1	0.120283	0.484392	0.248317
GH_A02G1057.1	GH_D12G2635.1	0.401455	1.81339	0.221384
GH_A03G0086.1	GH_D03G1876.1	0.0120265	0.0328015	0.366644
GH_A03G0316.1	GH_D03G1658.1	0.0117745	0.0409751	0.287358
GH_A04G0028.1	GH_D05G4041.1	0.0331651	0.109912	0.301741
GH_A05G1842.1	GH_A06G0015.1	0.133395	0.580634	0.22974
GH_A05G0239.1	GH_A08G2747.1	0.0682179	0.470568	0.144969
GH_A05G1127.1	GH_A10G0054.1	0.0962482	0.550317	0.174896
GH_A05G1412.1	GH_A10G0564.1	0.091465	0.563961	0.162183
GH_A05G1426.1	GH_A10G0518.1	0.0644781	0.773885	0.0833174
GH_A05G2091.1	GH_D02G0907.1	0.117047	0.470893	0.248563
GH_A05G4369.1	GH_D04G0004.1	0.0022843	0
GH_A05G0239.1	GH_D05G0243.1	0.00845675	0.0477019	0.177283
GH_A05G1127.1	GH_D05G1123.1	0.00471329	0.0294878	0.159839
GH_A05G1412.1	GH_D05G1427.1	0.00993053	0.0461616	0.215126
GH_A05G1426.1	GH_D05G1441.1	0.00579265	0.0333193	0.173853
GH_A05G1842.1	GH_D05G1879.1	0.0269087	0.0462192	0.582197
GH_A05G2047.1	GH_D05G2078.1	0.00789943	0.0375801	0.210202
GH_A05G2091.1	GH_D05G2121.1	0.00874688	0.044464	0.196718
GH_A05G0239.1	GH_D08G2744.1	0.071627	0.464271	0.154278
GH_A05G1127.1	GH_D10G0060.1	0.0978177	0.559482	0.174836
GH_A05G1412.1	GH_D10G0594.1	0.0923722	0.567765	0.162695
GH_A05G1426.1	GH_D10G0544.1	0.0613661	0.743967	0.0824849
GH_A05G2091.1	GH_D11G2137.1	0.244711	NaN
GH_A06G1905.1	GH_A10G2491.1	0.302778	1.84271	0.164311
GH_A06G0015.1	GH_D05G1879.1	0.127082	0.533452	0.238226
GH_A06G0198.1	GH_D05G2652.1	0.160124	0.840157	0.190589
GH_A06G0192.1	GH_D06G0177.1	0.0150668	0.060762	0.247964
GH_A06G0198.1	GH_D06G0183.1	0.0097623	0.038037	0.256653
GH_A06G1758.1	GH_D06G1785.1	0.0130539	0.0499838	0.261162
GH_A06G1905.1	GH_D06G1932.1	0.0257011	0.0608176	0.422592
GH_A06G1490.1	GH_D06G1589.1	0.0114272	0.0433008	0.263902
GH_A07G2208.1	GH_A11G1542.1	0.106862	0.522076	0.204687
GH_A07G1662.1	GH_D07G1663.1	0.00693981	0.0311115	0.223062
GH_A07G2208.1	GH_D07G2140.1	0.00836145	0.0543015	0.153982
GH_A07G2208.1	GH_D11G1567.1	0.103161	0.500711	0.20603
GH_A08G1546.1	GH_A11G0863.1	0.122908	0.642988	0.191151
GH_A08G2798.1	GH_A13G2196.1	0.106268	0.893832	0.11889
GH_A08G2747.1	GH_D05G0243.1	0.0681401	0.448214	0.152026
GH_A08G1546.1	GH_D08G1565.1	0.00601718	0.0495339	0.121476
GH_A08G2035.1	GH_D08G2050.1	0.00798411	0.0249207	0.32038
GH_A08G2747.1	GH_D08G2744.1	0.00810588	0.0307449	0.26365
GH_A08G2798.1	GH_D08G2791.1	0.0316827	0.143659	0.220541
GH_A08G0020.1	GH_D08G0024.1	0.0994595	0.223517	0.444976
GH_A08G0220.1	GH_D08G0233.1	0.00953972	0.0338686	0.281668
GH_A08G0296.1	GH_D08G0314.1	0.0166846	0.0611839	0.272697
GH_A08G1546.1	GH_D11G0900.1	0.120835	0.633453	0.190755
GH_A09G0605.1	GH_D09G0541.1	0.00683214	0.0341223	0.200225
GH_A09G1123.1	GH_D09G1076.1	0.0130444	0.0329621	0.39574
GH_A09G1549.1	GH_D09G1516.1	0.00949615	0.0503984	0.188422
GH_A10G0054.1	GH_D05G1123.1	0.0967712	0.545478	0.177406
GH_A10G0518.1	GH_D05G1441.1	0.0673016	0.748652	0.089897
GH_A10G0564.1	GH_D05G1427.1	0.0946427	0.546267	0.173254
GH_A10G0344.1	GH_D06G1589.1	0.281997	0.812109	0.347241
GH_A10G2491.1	GH_D06G1932.1	0.29571	2.17249	0.136116
GH_A10G0054.1	GH_D10G0060.1	0.0117754	0.0478522	0.246079
GH_A10G0344.1	GH_D10G0358.1	0.00911865	0.0409938	0.22244
GH_A10G0518.1	GH_D10G0544.1	0.00989009	0.051219	0.193094
GH_A10G0564.1	GH_D10G0594.1	0.0139296	0.0302174	0.46098
GH_A11G1542.1	GH_D07G2140.1	0.103822	0.534288	0.194318
GH_A11G0863.1	GH_D08G1565.1	0.123162	0.667872	0.18441
GH_A11G0863.1	GH_D11G0900.1	0.00765801	0.0303599	0.252241
GH_A11G1542.1	GH_D11G1567.1	0.0127275	0.038	0.334934
GH_A11G2022.1	GH_D11G2061.1	0.0114873	0.0303695	0.378252
GH_A11G2313.1	GH_D11G2137.1	0.00815542	0.0367946	0.221647
GH_A12G2613.1	GH_D03G1001.1	0.404828	1.779	0.227559
GH_A12G1192.1	GH_D12G1196.1	0.0126446	0.047803	0.264515
GH_A12G2613.1	GH_D12G2635.1	0.0106979	0.0251469	0.425419
GH_A12G0218.1	GH_D12G0232.1	0.0217606	0.0583106	0.373185
GH_A13G2196.1	GH_D08G2791.1	0.0897199	0.773118	0.116049
GH_A13G0017.1	GH_D13G0013.1	0.0221752	0.0491127	0.451516
GH_A13G0300.1	GH_D13G0298.1	0.00801573	0.0210509	0.380778
GH_D02G0907.1	GH_D05G2121.1	0.116112	0.468986	0.24758
GH_D03G1001.1	GH_D12G2635.1	0.402996	1.8312	0.220071
GH_D05G2652.1	GH_D06G0183.1	0.160099	0.823959	0.194304
GH_D05G0243.1	GH_D08G2744.1	0.0715491	0.442012	0.161871
GH_D05G1123.1	GH_D10G0060.1	0.0983403	0.5546	0.177318
GH_D05G1427.1	GH_D10G0594.1	0.0925955	0.54453	0.170047
GH_D05G1441.1	GH_D10G0544.1	0.0641797	0.719719	0.0891732
GH_D05G2121.1	GH_D11G2137.1	0.24636	NaN
GH_D06G1589.1	GH_D10G0358.1	0.266275	0.850274	0.313163
GH_D07G2140.1	GH_D11G1567.1	0.100137	0.512626	0.19534
GH_D08G1565.1	GH_D11G0900.1	0.121088	0.658003	0.184023

## Sheet: Gh-Gr
Seq_1	Seq_2	Ka	Ks	Ka_Ks
GH_A02G1057.1	Gorai.003G074100.1	0.0162161	0.046927	0.34556
GH_A02G0895.1	Gorai.005G099900.1	0.0134651	0.0466797	0.288457
GH_A02G1057.1	Gorai.008G260500.1	0.400124	1.79679	0.222688
GH_A02G0895.1	Gorai.009G218000.1	0.12082	0.492294	0.245423
GH_A03G0086.1	Gorai.003G178600.1	0.0121926	0.0314777	0.38734
GH_A03G0316.1	Gorai.003G154100.1	0.0132206	0.0400641	0.329987
GH_A04G0028.1	Gorai.009G453100.1	0.0138326	0.071625	0.193125
GH_A05G0239.1	Gorai.004G280300.1	0.070952	0.469943	0.15098
GH_A05G2091.1	Gorai.005G099900.1	0.117989	0.476016	0.247869
GH_A05G2091.1	Gorai.007G221100.1	0.230527	NaN
GH_A05G0239.1	Gorai.009G025200.1	0.00802881	0.0448627	0.178964
GH_A05G1127.1	Gorai.009G116500.1	0.0041832	0.0344747	0.121341
GH_A05G1412.1	Gorai.009G146000.1	0.0105168	0.0388951	0.270387
GH_A05G1426.1	Gorai.009G147400.1	0.00695792	0.0350941	0.198264
GH_A05G1842.1	Gorai.009G192600.1	0.0237514	0.0519353	0.457327
GH_A05G2091.1	Gorai.009G218000.1	0.0078653	0.0399325	0.196965
GH_A05G1842.1	Gorai.010G002000.1	0.136906	0.56158	0.243786
GH_A05G1127.1	Gorai.011G006000.1	0.0966061	0.566452	0.170546
GH_A05G1412.1	Gorai.011G061400.1	0.0904233	0.56849	0.159059
GH_A05G1426.1	Gorai.011G056000.1	0.0613753	0.781197	0.0785657
GH_A05G4369.1	Gorai.012G000900.1	0.0017129	0
GH_A05G1412.1	Gorai.013G223900.1	0.433835	NaN
GH_A06G0192.1	Gorai.007G214100.1	0.343857	2.42521	0.141784
GH_A06G0015.1	Gorai.009G192600.1	0.124609	0.546944	0.227828
GH_A06G0192.1	Gorai.009G213500.1	0.418668	NaN
GH_A06G0198.1	Gorai.009G275900.1	0.158104	0.840285	0.188155
GH_A06G0015.1	Gorai.010G002000.1	0.00710135	0.0392491	0.18093
GH_A06G0192.1	Gorai.010G021100.1	0.0564922	0.0830946	0.679854
GH_A06G1758.1	Gorai.010G183500.1	0.0114086	0.0482763	0.236319
GH_A06G1905.1	Gorai.010G199900.1	0.017335	0.0612325	0.283101
GH_A06G1906.1	Gorai.010G200300.1	0.013295	0.0469438	0.283211
GH_A06G1490.1	Gorai.010G163700.1	0.0114261	0.0526612	0.216973
GH_A07G2208.1	Gorai.001G224300.1	0.0103948	0.049529	0.209873
GH_A07G2208.1	Gorai.007G164000.1	0.105799	0.500711	0.211298
GH_A08G1546.1	Gorai.004G155800.1	0.00842917	0.0398765	0.211382
GH_A08G2035.1	Gorai.004G206800.1	0.00741099	0.0249207	0.297383
GH_A08G2747.1	Gorai.004G280300.1	0.00639526	0.0436231	0.146603
GH_A08G2798.1	Gorai.004G284900.1	0.0223489	0.14082	0.158705
GH_A08G0020.1	Gorai.004G002500.1	0.136237	0.26869	0.507042
GH_A08G0220.1	Gorai.004G025300.1	0.00474814	0.0307714	0.154304
GH_A08G0296.1	Gorai.004G034100.1	0.0158485	0.0659357	0.240362
GH_A08G1546.1	Gorai.007G094000.1	0.120835	0.637812	0.189452
GH_A08G2747.1	Gorai.009G025200.1	0.0681925	0.446007	0.152896
GH_A08G2798.1	Gorai.013G223900.1	0.105869	0.91023	0.11631
GH_A09G1123.1	Gorai.006G111200.1	0.0101885	0.0283884	0.358896
GH_A09G0605.1	Gorai.006G065800.1	0.00626041	0.0341223	0.18347
GH_A09G1549.1	Gorai.006G156500.1	0.0106917	0.0544192	0.196469
GH_A10G0054.1	Gorai.009G116500.1	0.0967758	0.541968	0.178564
GH_A10G0518.1	Gorai.009G147400.1	0.0688959	0.740991	0.0929781
GH_A10G0564.1	Gorai.009G146000.1	0.0959398	0.550338	0.174329
GH_A10G0344.1	Gorai.010G163700.1	0.281018	0.806734	0.34834
GH_A10G0054.1	Gorai.011G006000.1	0.0117754	0.0478522	0.246079
GH_A10G0344.1	Gorai.011G035300.1	0.00911915	0.0346942	0.262844
GH_A10G0518.1	Gorai.011G056000.1	0.00989153	0.0439236	0.225199
GH_A10G0564.1	Gorai.011G061400.1	0.0134769	0.032263	0.41772
GH_A11G1542.1	Gorai.001G224300.1	0.103173	0.526889	0.195816
GH_A11G0863.1	Gorai.004G155800.1	0.123732	0.662127	0.18687
GH_A11G0863.1	Gorai.007G094000.1	0.00765801	0.0342428	0.223639
GH_A11G1542.1	Gorai.007G164000.1	0.0156505	0.038	0.411855
GH_A11G2022.1	Gorai.007G214100.1	0.0110046	0.0305337	0.360408
GH_A11G2313.1	Gorai.007G221100.1	0.00465163	0.0311115	0.149515
GH_A11G2022.1	Gorai.009G213500.1	0.44028	1.86743	0.235768
GH_A11G2313.1	Gorai.009G218000.1	0.23082	NaN
GH_A11G2022.1	Gorai.010G021100.1	0.422155	3.39945	0.124183
GH_A12G2613.1	Gorai.003G074100.1	0.408537	1.86202	0.219405
GH_A12G1192.1	Gorai.008G115400.1	0.0151889	0.0505474	0.300489
GH_A12G2613.1	Gorai.008G260500.1	0.0124508	0.0286576	0.434468
GH_A12G0218.1	Gorai.008G024400.1	0.0226913	0.0710453	0.319393
GH_A12G0218.1	Gorai.009G213600.1	0.471717	4.17775	0.112912
GH_A12G0219.1	Gorai.009G213500.1	0.459305	NaN
GH_A12G0218.1	Gorai.010G021600.1	0.481864	2.48788	0.193684
GH_A13G2196.1	Gorai.004G284900.1	0.087045	0.759031	0.114679
GH_A13G2196.1	Gorai.013G223900.1	0.00881715	0.0509209	0.173154
GH_A13G0017.1	Gorai.013G001600.1	0.0204005	0.0510675	0.399481
GH_A13G0300.1	Gorai.013G033000.1	0.00859075	0.0228388	0.376147
Gorai.001G060600.1	GH_D07G0596.1	0.00300692	0.00578223	0.520028
Gorai.001G224300.1	GH_D07G2140.1	0.00316214	0.00981573	0.32215
Gorai.001G224300.1	GH_D11G1567.1	0.0994912	0.505429	0.196845
Gorai.003G154100.1	GH_D03G1658.1	0.00457101	0.0161441	0.283138
Gorai.003G178600.1	GH_D03G1876.1	0.00219831	0.00515687	0.426287
Gorai.003G074100.1	GH_D03G1001.1	0.00574743	0.00732942	0.784159
Gorai.003G074100.1	GH_D12G2635.1	0.40669	1.89818	0.214252
Gorai.004G280300.1	GH_D05G0243.1	0.0708741	0.450044	0.157482
Gorai.004G155800.1	GH_D08G1565.1	0.00360145	0.0168231	0.214077
Gorai.004G205600.1	GH_D08G2035.1	0.00299148	0.00943557	0.317043
Gorai.004G206800.1	GH_D08G2050.1	0.00170245	0.010604	0.160548
Gorai.004G280300.1	GH_D08G2744.1	0.00595875	0.0152606	0.390465
Gorai.004G284900.1	GH_D08G2791.1	0.00823578	0.0104759	0.786161
Gorai.004G001900.1	GH_D08G0018.1	0.0424247	0.0687041	0.6175
Gorai.004G002500.1	GH_D08G0024.1	0.0680801	0.0961074	0.708375
Gorai.004G025300.1	GH_D08G0233.1	0.00162484	0.00496965	0.326953
Gorai.004G034100.1	GH_D08G0314.1	0.00946159	0.0171256	0.552483
Gorai.004G155800.1	GH_D11G0900.1	0.121658	0.652307	0.186505
Gorai.005G099900.1	GH_D02G0907.1	0.00290501	0.0123062	0.236061
Gorai.005G099900.1	GH_D05G2121.1	0.117053	0.474099	0.246895
Gorai.006G111200.1	GH_D09G1076.1	0.00245688	0.00192462	1.27655
Gorai.006G156500.1	GH_D09G1516.1	0.00236523	0.0037465	0.631319
Gorai.006G065800.1	GH_D09G0541.1	0.00170165	0
Gorai.007G221100.1	GH_D05G2121.1	0.23215	NaN
Gorai.007G214100.1	GH_D06G0177.1	0.350396	2.24282	0.15623
Gorai.007G164000.1	GH_D07G2140.1	0.102765	0.512626	0.200467
Gorai.007G094000.1	GH_D08G1565.1	0.121088	0.662505	0.182773
Gorai.007G094000.1	GH_D11G0900.1	0	0.00746507
Gorai.007G164000.1	GH_D11G1567.1	0.00402377	0.00710485	0.566341
Gorai.007G214100.1	GH_D11G2061.1	0.00287936	0.00563736	0.510764
Gorai.007G221100.1	GH_D11G2137.1	0.00348332	0.0163494	0.213054
Gorai.008G260500.1	GH_D03G1001.1	0.401663	1.81416	0.221404
Gorai.008G115600.1	GH_D08G2035.1	0.512015	3.178	0.161112
Gorai.008G115400.1	GH_D12G1196.1	0.00485809	0.0134977	0.35992
Gorai.008G260500.1	GH_D12G2635.1	0.00518037	0.0138094	0.375135
Gorai.008G024400.1	GH_D12G0232.1	0.0192676	0.042374	0.454703
Gorai.009G218000.1	GH_D02G0907.1	0.116647	0.476731	0.244681
Gorai.009G025200.1	GH_D05G0243.1	0.00210482	0.00546077	0.385444
Gorai.009G095600.1	GH_D05G0920.1	0.00908226	0.0238064	0.381505
Gorai.009G116500.1	GH_D05G1123.1	0.00261336	0.0080896	0.323051
Gorai.009G146000.1	GH_D05G1427.1	0.00407214	0.0139134	0.292677
Gorai.009G147400.1	GH_D05G1441.1	0.0023117	0.00862574	0.268
Gorai.009G192600.1	GH_D05G1879.1	0.00284145	0.0179113	0.15864
Gorai.009G213600.1	GH_D05G2077.1	0.494422	NaN
Gorai.009G218000.1	GH_D05G2121.1	0.00319397	0.00782162	0.408351
Gorai.009G275900.1	GH_D05G2652.1	0.0071936	0.012921	0.556735
Gorai.009G213500.1	GH_D05G2652.1	0.398411	NaN
Gorai.009G213500.1	GH_D06G0177.1	0.421414	NaN
Gorai.009G275900.1	GH_D06G0183.1	0.157718	0.832322	0.189491
Gorai.009G025200.1	GH_D08G2744.1	0.0711329	0.439807	0.161737
Gorai.009G116500.1	GH_D10G0060.1	0.098345	0.551041	0.178471
Gorai.009G146000.1	GH_D10G0594.1	0.0952028	0.548601	0.173537
Gorai.009G147400.1	GH_D10G0544.1	0.0657675	0.712372	0.0923218
Gorai.009G213500.1	GH_D11G2061.1	0.442376	2.04639	0.216174
Gorai.009G218000.1	GH_D11G2137.1	0.243302	NaN
Gorai.009G213500.1	GH_D12G0232.1	0.47457	5.00506	0.0948181
Gorai.010G002000.1	GH_D05G1879.1	0.129119	0.528667	0.244234
Gorai.010G021100.1	GH_D05G2652.1	0.204024	0.902184	0.226145
Gorai.010G021100.1	GH_D06G0177.1	0.0477658	0.030461	1.56809
Gorai.010G163700.1	GH_D06G1589.1	0.00113336	0.0123605	0.091692
Gorai.010G183500.1	GH_D06G1785.1	0.00269954	0.0113854	0.237105
Gorai.010G199900.1	GH_D06G1932.1	0.0195114	0.0475025	0.410744
Gorai.010G163700.1	GH_D10G0358.1	0.266244	0.845261	0.314984
Gorai.011G006000.1	GH_D05G1123.1	0.0971289	0.561542	0.172968
Gorai.011G056000.1	GH_D05G1441.1	0.0641893	0.755768	0.0849326
Gorai.011G061400.1	GH_D05G1427.1	0.0913062	0.541507	0.168615
Gorai.011G035300.1	GH_D06G1589.1	0.265957	0.84186	0.315916
Gorai.011G006000.1	GH_D10G0060.1	0.00319178	0.0100141	0.31873
Gorai.011G035300.1	GH_D10G0358.1	0.00400554	0.0143267	0.279587
Gorai.011G056000.1	GH_D10G0544.1	0.00115746	0.024248	0.0477343
Gorai.011G061400.1	GH_D10G0594.1	0.00290698	0.00706719	0.411335
Gorai.011G272000.1	GH_D10G2611.1	0.00282434	0.00442736	0.637929
Gorai.012G000900.1	GH_D04G0004.1	0.000570559	0
Gorai.013G223900.1	GH_D05G1427.1	0.437507	4.68782	0.0933286
Gorai.013G223900.1	GH_D08G2791.1	0.08686	0.80915	0.107347
Gorai.013G001600.1	GH_D13G0013.1	0.00385924	0.00523106	0.737755
Gorai.013G033000.1	GH_D13G0298.1	0.000569909	0.0017301	0.329407

## Sheet: Gr-Gr
Seq_1	Seq_2	Ka	Ks	Ka_Ks
Gorai.001G224300.1	Gorai.007G164000.1	0.102117	0.505429	0.202041
Gorai.003G074100.1	Gorai.008G260500.1	0.405849	1.8687	0.217183
Gorai.004G280300.1	Gorai.009G025200.1	0.0709257	0.447828	0.158377
Gorai.005G099900.1	Gorai.009G218000.1	0.117589	0.481897	0.244013
Gorai.007G214100.1	Gorai.009G213400.1	0.439407	1.84144	0.238621
Gorai.007G221100.1	Gorai.009G218000.1	0.229148	NaN
Gorai.009G192600.1	Gorai.010G002000.1	0.126358	0.539886	0.234045
Gorai.009G213500.1	Gorai.010G021100.1	0.461059	NaN
Gorai.009G275900.1	Gorai.010G021600.1	0.157701	0.827055	0.190677
Gorai.009G116500.1	Gorai.011G006000.1	0.0971335	0.557949	0.17409
Gorai.009G147400.1	Gorai.011G056000.1	0.0657774	0.748043	0.0879327
Gorai.009G146000.1	Gorai.011G061400.1	0.0939275	0.545581	0.172161
Gorai.010G163700.1	Gorai.011G035300.1	0.265927	0.836898	0.317753
